# Supplementary material for: Investigator Initiated Clinical Trials (IICTs): A Systematic Search in Registries to Compare the Czech Republic and Portugal in Terms of Funding Policies and Scientific Outcomes
Source: Ther Innov Regul Sci. 2021 May 18;55(5):966–78. doi: 10.1007/s43441-021-00293-w (PMC8332583; doi:10.1007/s43441-021-00293-w)
Supplement: Supplementary file 2 — Electronic supplementary material 2 (xlsx 111 kb) S2 – Link to access the database [file 43441_2021_293_MOESM2_ESM.xlsx]

## Sheet: Czech Republic
Trial ID	Other Trial ID/Funds	Country of Sponsor	Sponsor-Type of Institution	Status	Started	Completed	Therapeutic area	Intervention	Multinational (Y/N)	Phase	FUNDER TYPE	NON-PROFIT funder type	Publication	Date of Publication	CZ authors	CZ sites	Impact factor (year of publication)	Range IF	DOI
2005-000309-75		Denmark	Disease specific organization	Ongoing	2005		Oncology	Medicinal Product	Yes	III	ND	ND
2006-006130-17	NCT00646854	Denmark	Hospital	Ongoing	2007		Oncology	Medicinal Product	Yes	III	Both	Hospital, For profit organization	No
2009-013220-24	NCT00987389	UK	Hospital	Ongoing	2009		Immunology	Medicinal Product	Yes	ND	Non-profit organization	Grant agency	No
ND	ISRCTN66202560	UK	Hospital	Completed	2004	2016	Trauma	Surgery	yes	NA	Non-profit organization	Grant agency	Yes	2016	No	Yes	72.406	20 to 60	DOI: 10.1056/NEJMoa1605215
2005-003610-15		UK	Hospital	Ongoing	2005		Oncology	Medicinal Product	Yes	III	ND	ND
2009-013651-29	NCT01118234	Austria	Disease specific organization	Ongoing	2010		Oncology	Medicinal Product	Yes	III	Both		Yes	2016	Yes	No	NA		DOI: 10.1016/S2352-3026(16)30045-X
2014-002749-23	NCT02410694	Austria	Disease specific organization	Ongoing	2015		Oncology	Medicinal Product	Yes	II	For-Profit Organization		No
2005-005187-90	NCT00400478	Austria	Disease specific organization	Completed	2006	2006	Oncology	Medicinal Product	Yes	III	Both		Yes	2015	Yes	Yes	9.090	6 to 20	DOI: 10.3324/haematol.2015.125344; DOI: 10.3324/haematol.2015.134288
	ACTRN12607000559415	Australia	Hospital	Completed	2007	2014	Trauma	Procedure	Yes	II/III	Non-profit organization		Yes	2015	Yes	No	2.369	0 to 5	DOI: 10.1136/bmjopen-2015-008381
	ACTRN12609000035224	Australia	Disease specific organization	Ongoing	2009		Oncology	Medicinal Product	Yes	II/III	Non-profit organization
	ACTRN12611001233910	Australia	Disease specific organization	Ongoing	2011		Oncology	Medicinal Product	Yes	III	Non-profit organization
2005-003001-85	NCT01168804	Austria	Disease specific organization	Completed	2005	2009	Oncology	Medicinal Product	Yes	II	Non-profit organization		No
	NCT00401804	Austria	Disease specific organization	Completed	2006	2009	Oncology	Medicinal product	Yes	II	Non-profit organization	Government organization	Yes	2010	Yes	yes	26.303	20 to 60	DOI: 10.1200/JCO.2010.28.1238
	NCT01563575	Denmark	Hospital	Ongoing	2012		Prevention, Health Promotion	Behavior	Yes	NA	Non-profit organization		No
	NCT03325699	Sweden	Research Institutes	Ongoing	2016		Neurology	Device	Yes	NA	Non-profit organization
	NCT01863472	Germany	Hospital	Completed	2013	2016	Cardiology	Device	Yes	NA	Non-profit organization		Yes	2017	Yes	Yes	4.712	0 to 5	DOI: 10.1161/CIRCEP.117.005767
	NCT02637596	Czech Republic	Hospital	Completed	2013	2015	Oncology	Procedure	No	NA	Non-profit organization	Hospital	No
	NCT02546843	Czech Republic	Hospital	Ongoing	2015		Trauma	Medicinal Product	No	ND	Non-profit organization	Hospital	No
	NCT02127879	Czech Republic	Hospital	Unknown status	2014		Psychiatry/Psychology	Device	No	NA	Non-profit organization	University	No
	NCT01718236	Czech Republic	Hospital	Completed	2012	2015	Anesthesiology	Medicinal Product	No	IV	Non-profit organization	Grant agency IGA AZV	No
	NCT01979757	Czech Republic	Hospital	Completed	2011	2013	Trauma	Procedure	No	NA	Non-profit organization	University	No
2006-001663-33	NCT00414128	UK	Hospital	Unknown status	2007		Cardiology/Vascular disease	Medicinal Product	Yes	II	For-Profit Organization	Research Organization	No
2012-001102-14	NCT01697267	UK	Hospital	Ongoing	2013		Immunology	Medicinal Product	Yes	III	Both		Yes	2017	No	No	NA		DOI: 10.1186/s13063-017-1857-z
ND	ISRCTN57061190	UK	Hospital	Completed	2012	2015	Nutrition, Metabolic, Endocrine	Medicinal Product	yes	I/II	Non-profit organization	Grant agency	Yes	2014	No	No	4.81	0 to 5	doi: 10.1194/jlr.R047175
ND	ISRCTN07757494	UK	Hospital	Completed	2009	2017	Psychiatry/Psychology	Behavior	yes	ND	Both	Grant agency	Yes	2012	No	No	2.206	0 to 5	DOI: 10.1186/1745-6215-14-73
2009-016826-15	NCT01161368	Austria	Disease specific organization	Ongoing	2010		Oncology	Medicinal Product	Yes	III	Non-profit organization	Disease specific organization	No
2007-005828-32	NCT00600340	Austria	Disease specific organization	Ongoing	2008		Oncology	Medicinal Product	Yes	III	Both		Yes	2016	Yes	Yes	NA		DOI: 10.1016/S1470-2045(16)30154-1
2004-002391-42	NCT00286130	Austria	Disease specific organization	Ongoing	2005		Oncology	Medicinal Product	Yes	II	Non-profit organization		No
	NCT00293124	Austria	Disease specific organization	Completed	2004	2008	Oncology	Medicinal Product	Yes	III	Non-profit organization	Government	No
ND	ISRCTN62758344	Canada	Hospital	Ongoing	2006		Cardiology/Vascular Diseases	Surgery	yes	ND	Non-profit organization	Grant agency	Yes	2011	No	No	2.928		DOI: https://doi.org/10.3174/ajnr.A2425
2015-003679-31	ISRCTN84188565	France	Hospital	Ongoing	2017		Neurology	Medicinal Product	yes	II	Non-profit organization	Grant agency
2015-000981-70	NCT02401594	France	Hospital	Ongoing	2016		Cardiology/Vascular Diseases	Medicinal Product	Yes	III	For-Profit Organization	Disease specific organization	No
2013-002766-39	NCT02265770	France	Disease specific organization	Ongoing	2015		Oncology	Medicinal Product	Yes	II/III	Non-profit organization
2015-005346-58		Germany	University	Ongoing	2016		Immunology	Medicinal Product	Yes	II	Non-profit organization
2014-001325-33	NCT02540395	Germany	University	Ongoing	2015		Immunology/Nephrology	Medicinal Product	Yes	II	Non-profit organization	Grant agency	No
2012-000810-12	NCT01802814	Germany	University	Unknown status	2014		Oncology	Medicinal Product	Yes	II	Non-profit organization	Grant agency	No
	NCT02400229	Germany	University	Ongoing	2015		Cardiology	Diagnostic	Yes	ND	Non-profit organization	Grant agency	Yes	2017	Yes	Yes	4.027		DOI: 10.1007/s00330-016-4620-z
	NCT03590171	Germany	University	Ongoing	2017		Oncology	Medicinal product	Yes	II	Non-profit organization
2012-001335-31		Czech Republic	University	Ongoing	2013		Infectious diseases	Medicinal Product	No	Bioequivalence study, I	Non-profit organization	Foundation
2005-002723-13		Czech Republic	University	Ongoing	2005		Infectious diseases	Medicinal Product	No	IV	ND	ND
	ACTRN12615000752561	Czech Republic	University	Ongoing	2015		Metabolic diseases	Medicinal Product	No	ND	Non-profit organization	University
	ACTRN12612001143819	Czech Republic	University	Ongoing	2012		Renal and Urogenital	Procedure	No	ND	Non-profit organization	University
	ACTRN12612001165875	Czech Republic	University	Ongoing	2011		Anesthesiology	Medicinal Product	Yes	ND	Non-profit organization	Grant agency IGA AZV
2013-003324-36		Czech Republic	University	Completed	2013	2016	Oncology	Medicinal Product	No	IV	Non-profit organization	University	Yes	2016	Yes	Yes	2.737	0 to 5	DOI: 10.1007/s00280-015-2936-z
2016-000971-26		Czech Republic	University	Ongoing	2016		Oncology	Medicinal Product	No	IV	Non-profit organization	Grant agency IGA AZV
2007-002893-76		Czech Republic	University	Ongoing	2008		Cardiology	Medicinal Product	No	III	ND	ND
	ACTRN12612000152820	Czech Republic	University	Ongoing	2012		Renal and Urogenital	Medicinal Product	No	IV	Non-profit organization	Grant agency IGA AZV
	ACTRN12613001117707	Czech Republic	University	Ongoing	2013		Renal and Urogenital	Procedure	No	ND	Non-profit organization	Grant agency	Yes	2016	Yes	Yes	2.403		doi.org/10.1111/aor.12851
	ACTRN12610000016033	Czech Republic	University	Completed	2007	n.i.	Renal and Urogenital	Medicinal Product	No	IV	Non-profit organization	Grant agency IGA AZV	No
	ACTRN12613000554763	Czech Republic	University	Ongoing	2013		Renal and Urogenital	Medicinal Product	No	IV	Non-profit organization	Grant agency
	ACTRN12613000362796	Czech Republic	University	Completed	2012	n.i.	Anesthesiology, Mental health	Medicinal Product	No	ND	Non-profit organization	Grant agency ChU	No
	ACTRN12617000484347	Czech Republic	University	Completed	2012	n.i.	Anesthesiology, Oral and Gastrointestinal	Procedure	Yes	ND	Non-profit organization	Grant agency ChU	No
	ACTRN12612001058864	Czech Republic	University	Ongoing	2012		Anesthesiology, Surgery	Device	No	ND	Non-profit organization	University
	ACTRN12612001014842	Czech Republic	University	Ongoing	2012		Anesthesiology	Device	No	ND	Non-profit organization	University
ND	ISRCTN26147641	Czech Republic	Hospital	Completed	2007	2010	Infectious diseases	Medicinal Product	no	ND	Non-profit organization	Grant agency IGA AZV	Yes	2011	Yes	No	0.24	0 to 5	DOI: 10.1186/cc11405
ND	ISRCTN95085011	Czech Republic	Hospital	Completed	2007	2009	Trauma	Device	no	NA	Non-profit organization	Grant agency IGA AZV	Yes	2014	Yes	Yes	1.525	0 to 5	DOI: 10.1186/1471-2253-14-40
2004-004727-36		Czech Republic	University	Ongoing	2005		Trauma	Medicinal Product	No	III	Non-profit organization	University
	NCT00764712	Czech Republic	University	Completed	2008	2008	Cardiology	Medicinal Product	No	ND	Non-profit organization	University	Yes	2009	Yes	Yes	13.397	6 to 20	DOI: 10.2337/dc08-1851
	NCT03029169	Czech Republic	University	Ongoing	2017		Cardiology	Medicinal Product	No	IV	Non-profit organization	University	No
	NCT02092597	Czech Republic	University	Unknown status	2013		Metabolic diseases	Medicinal Product	No	IV	Non-profit organization	University	No
	NCT00432120	Czech Republic	University	Completed	2006	2007	Cardiology	Medicinal Product	No	III	Non-profit organization	University	No
	NCT03041610	Czech Republic	University	Ongoing	2017		Cardiology	Behavior	No	NA	Non-profit organization	Grant agency ChU	Yes	2017	Yes	Yes	4.197		doi.org/10.1186/s12967-017-1257-x
	NCT03135561	Czech Republic	University	Completed	2015	2016	Prevention/Public health	Behavior	No	NA	Non-profit organization	University	No
	NCT03040063	Czech Republic	University	Ongoing	2016		Cardiology	Procedure	No	NA	Non-profit organization	University
	NCT03047538	Czech Republic	University	Ongoing	2017		Cardiology/Vascular disease	Medicinal Product	No	IV	Non-profit organization	Hospital
	NCT03053479	Czech Republic	University	Ongoing	2016		Trauma	Surgery	No	NA	Non-profit organization	University
	NCT02943525	Czech Republic	University	Ongoing	2016		Gynecology	Procedure	No	NA	Non-profit organization	University	No
	NCT02697305	Czech Republic	University	Completed	2014	2015	Metabolic diseases	Nutrition	No	NA	Non-profit organization	Grant agency IGA AZV	No
	NCT02684929	Czech Republic	University	Completed	2013	2015	Metabolic diseases	Nutrition	No	NA	Non-profit organization	Grant agency IGA AZV	No
	NCT02426710	Czech Republic	University	Ongoing	2014		Cardiology	Device	No	NA	Non-profit organization	University	No
	NCT01548963	Czech Republic	University	Completed	2007	2012	Metabolic diseases	Procedure	No	NA	Non-profit organization	Grant agency ChU	Yes	2015	Yes	Yes	5.531	6 to 20	DOI: 10.1210/jc.2015-1959
	NCT01511666	Czech Republic	University	Ongoing	2013		Cardiology	Device	No	NA	Non-profit organization	Grant agency IGA AZV	Yes	2012	Yes	Yes	3.459		DOI: 10.1186/1479-5876-10-163
	NCT02412176	Czech Republic	University	Ongoing	2014		Cardiology	Procedure	No	NA	Non-profit organization	University	No
	NCT00444171	Czech Republic	University	Completed	2006	2007	Cardiology/Surgery	Procedure	No	NA	Non-profit organization	University	No
	NCT00439491	Czech Republic	University	Completed	2004	2006	Metabolic diseases	Behavior	No	NA	Non-profit organization	University	No
	NCT02864745	Czech Republic	University	Ongoing	2016		Musculoskeletal diseases	Device	No	NA	Non-profit organization	Hospital	No
	NCT02002585	Czech Republic	University	Ongoing	2013		Renal and Urogenital	Procedure	No	NA	Non-profit organization	Hospital	No
	NCT01560312	Czech Republic	University	Completed	2011	2014	Renal and Urogenital	Device	No	NA	Non-profit organization	Grant agency ChU	Yes	2014	Yes	Yes	NA	NA	https://doi.org/10.1016/j.crvasa.2014.04.004
	NCT01765439	Czech Republic	University	Ongoing	2014		Gastroenterology	Nutrition	Yes	NA	Both	University and commercial	No
	NCT00572702	Czech Republic	University	Unknown status	2007		Gynecology	Procedure	No	NA	Non-profit organization	Grant agency IGA AZV	No
	NCT03007121	Czech Republic	University	Ongoing	2017		Trauma	Medicinal Product	No	IV	Non-profit organization	University	No
	NCT00996099	Czech Republic	University	Completed	2008	2009	Cardiology/Surgery	Device	No	NA	Non-profit organization	University	No
	NCT00420030	Czech Republic	University	Completed	2006	2009	Cardiology	Medicinal product	No	IV	Both	Grant agency ChU	Yes	2011	Yes	yes	1.02	0 to 5	DOI: 10.3109/17482941.2011.567282
	NCT01550640	Czech Republic	University	Completed	2011	2014	Gynecology	Medicinal Product	No	ND	Non-profit organization	Hospital	Yes	2015	Yes	Yes	1.525	0 to 5	DOI: 10.1186/s12871-015-0020-1
	NCT01941628	Czech Republic	University	Unknown status	2013		Gynecology	Medicinal Product	No	IV	Non-profit organization	Hospital	No
	NCT00842205	Czech Republic	University	Unknown status	2007		Infectious diseases	Medicinal Product	No	ND	Non-profit organization	Grant agency IGA AZV	Yes	2011	Yes	Yes	1.678	0 to 5
	NCT02426944	Czech Republic	University	Ongoing	2015		Cardiology	Medicinal Product	No	IV	Non-profit organization	Grant agency IGA AZV	Yes	2017	Yes	Yes	4.436		DOI: 10.1016/j.ahj.2016.10.003
	NCT02127840	Czech Republic	University	Unknown status	2011		Cardiology/Vascular Diseases	Medicinal Product	No	IV	Non-profit organization	Hospital	No
	NCT01136187	Czech Republic	University	Completed	2009	2012	Cardiology	Procedure	No	NA	Non-profit organization	Grant agency ChU	Yes	2014	Yes	Yes	16.503	6 to 20	DOI: 10.1016/j.jacc.2013.08.1651
	NCT03386461	Czech Republic	University	Ongoing	2017		Metabolic diseases	Behavior	No	NA	Non-profit organization	University
	NCT03189732	Czech Republic	University	Ongoing	2015		Metabolic diseases	Medicinal Product	No	ND	Non-profit organization	University
	NCT03041376	Czech Republic	University	Ongoing	2017		Cardiology	Behavior	No	NA	Non-profit organization	Hospital
	NCT03273205	Czech Republic	University	Ongoing	2017		Eating disorder	Device	No	NA	Non-profit organization	University
	NCT02098759	Poland	Hospital	Ongoing	2013		Neurology	Device	No	NA	Non-profit organization		No
	NCT02436655	Serbia	Hospital	Ongoing	2015		Cardiology	Procedure	Yes	NA	Non-profit organization
2012-003314-13	NCT01673295	Belgium	University	Ongoing	2013		Immunology	Medicinal Product	Yes	ND	Non-profit organization	University	No
ND	ISRCTN02529072	Ireland	Hospital	Completed	2010	2010	Neonatology	Surgery	yes	ND	Non-profit organization		Yes	2013	Yes	Yes	3.725	0 to 5	DOI: 10.1016/j.jpeds.2012.12.007
2009-016136-12		Czech Republic	Disease specific organization	Ongoing	2010		Oncology	Medicinal Product	No	III	ND	ND
	NCT02716454	Czech Republic	Disease Specific Organization	Ongoing	2016		Gastroenterology	Procedure	No	NA	Non-profit organization	Disease specific organization	No
	NCT03133611	Czech Republic	University	Ongoing	2017		Neurology	Diagnostic	Yes	NA	Non-profit organization	University
	NCT02521272	Czech Republic	University	Completed	2012	2012	Pulmonary/Respiratory Diseases	Device	No	NA	Non-profit organization	University	No
	NCT03231072	Czech Republic	University	Ongoing	2017		Neurology	Device	No	NA	Non-profit organization	Hospital
	NCT03038061	Czech Republic	University	Ongoing	2015		Trauma	Surgery	No	NA	Non-profit organization	Hospital
2005-003018-14	NCT00275054	Germany	Disease specific organization	Ongoing	2006		Oncology	Medicinal Product	Yes	III	Both		No
2014-002168-34		Czech Republic	Hospital	Ongoing	2014		Oftalmalogy	Medicinal Product	No	IV	For-Profit Organization	University
2005-004599-19	NCT00550992	Netherlands	Disease specific organization	Unknown status	2007		Oncology	Medicinal Product	Yes	III	Both	Hospital	No
2010-022395-31	NCT01277016	Denmark	Disease specific organization	Completed	2010	2016	Hematology - Blood and lymphatic diseases	Medicinal Product	Yes	III	Non-profit organization	University	No
2010-024355-85	NCT01435356	Netherlands	Foundation	Completed	2011	2016	Oncology	Medicinal Product	Yes	II	Both	University	Yes	2014	Yes	Yes	16.265	6 to 20	10.1016/j.eururo.2013.10.056
2014-002765-30	NCT02146547	Germany	Research Institutes	Ongoing	2015		Psychiatry/Psychology	Medicinal Product	Yes	IV	Non-profit organization	Hospital	No
2006-006955-10	NCT00890422	Austria	Hospital	Unknown status	2007		Immunology	Medicinal Product	Yes	II	For-Profit Organization		No
2007-000230-39		Czech Republic	Disease specific organization	Ongoing	2008		Oncology	Medicinal Product	No	III	ND	Hospital
2010-020814-27	NCT01288378	Belgium	Disease specific organization	Ongoing	2012		Oncology	Medicinal Product	Yes	III	For-Profit Organization	Industry	No
2004-001558-10	NCT00049595	USA	Disease specific organization	Completed	2004	2010	Oncology	Medicinal Product	Yes	III	Non-profit organization		No
	NCT02582229	Belgium	Hospital	Completed	2015	2016	Trauma	Device	Yes	NA	Non-profit organization		No
2016-000227-71		Netherlands	Hospital	Unknown status	2016		Hematology	Medicinal Product	Yes	II	For-Profit Organization		No
2009-009457-13		Netherlands	Hospital	Completed	2009	2015	Oncology	Medicinal Product	Yes	I	For-Profit Organization		No
2010-022235-10		Netherlands	Hospital	Ongoing	2014		Hematology - Blood and lymphatic diseases	Medicinal Product	Yes	I/II	Both	Hospital
2014-000178-20	NCT02060474	Netherlands	Hospital	Ongoing	2015		Endocrinology	Medicinal Product	Yes	II	Non-profit organization		No
	NCT02459392	Czech Republic	Hospital	Ongoing	2015		Pain	Medicinal Product	No	ND	Non-profit organization	Grant agency IGA AZV	No
	NCT02464553	Czech Republic	Hospital	Ongoing	2015		Musculoskeletal diseases	Radiation	No	NA	Non-profit organization	Hospital	No
	NCT02486068	France	Research Institutes	Ongoing	2015		Cardiology	Device	Yes	NA	Non-profit organization		No
2005-001628-35	NCT00256776	Spain	Disease specific organization	Completed	2006	2013	Oncology	Medicinal Product	Yes	III	For-Profit Organization	University	No
	NCT00317408	Belgium	Disease specific organization	Unknown status	2004		Oncology	Medicinal Product	Yes	ND	Non-profit organization		No
	NCT00209209	Germany	Disease specific organization	Ongoing	2004		Oncology	Medicinal Product	Yes	III	Both		Yes	2014	Yes	No	24.008		DOI: 10.1200/JCO.2013.52.2466
2005-000679-16	NCT00074074	Belgium	Disease specific organization	Completed	2005	2006	Hematology	Medicinal Product	No	II	Non-profit organization	University	Yes	2012	Yes	No	9.09	6 to 20	DOI: 10.3324/haematol.2011.044347
	NCT02216578	Belgium	Disease specific organization	Ongoing	2017		Oncology	Medicinal product	Yes	II	Non-profit organization
2005-002830-36	NCT00043134	Belgium	Disease specific organization	Completed	2005	2008	Hematology	Medicinal Product	No	III	Non-profit organization		Yes	2013	No	No	15.132	6 to 20	https://orbi.uliege.be/bitstream/2268/188189/1/BLOOD-2013-Low-dose%20Decitabine-abstract.pdf
2009-015403-95		Czech Republic	Hospital	Ongoing	2010		Dermatology	Medicinal Product	No	IV	Non-profit organization	Grant agency IGA AZV
	NCT02808767	Czech Republic	Hospital	Completed	2013	2017	Cardiology	Medicinal Product	No	IV	Non-profit organization	Hospital	Yes	2017	Yes	Yes	16.834	6 to 20	DOI: 10.1016/j.jacc.2017.11.008
	NCT02683616	Czech Republic	Hospital	Ongoing	2015		Pulmonary/Respiratory Diseases	Device	No	NA	Non-profit organization	Grant agency IGA AZV	No
	NCT00914563	Czech Republic	Hospital	Unknown status	2009		Others (burns)	Device	No	NA	Non-profit organization	Hospital	No
	NCT02958501	Czech Republic	Hospital	Ongoing	2016		Prevention	Medicinal Product	No	IV	Non-profit organization	Hospital	No
	NCT02908919	Czech Republic	Hospital	Ongoing	2016		Gastroenterology	Procedure	No	NA	Non-profit organization	Hospital	No
2010-024553-37 (does not exist)	ISRCTN87590288	Czech Republic	Hospital	Completed	2011	2015	Cardiology/Vascular Diseases	Medicinal Product	no	ND	Non-profit organization	Hospital	No
2016-000926-21		Czech Republic	University	Ongoing	2016		Trauma	Medicinal Product	No	II	Non-profit organization	Hospital
2007-000043-10		Czech Republic	University	Ongoing	2007		Anesthesiology	Medicinal Product	No	ND	ND	University
2013-004203-39		Czech Republic	University	Ongoing	2014		Oftalmology/Diabetology	Medicinal Product	No	II	Non-profit organization	Hospital
2014-002592-29		Czech Republic	University	Ongoing	2015		Neurology	Medicinal Product	No	III	For-Profit Organization	Commercial organization
2014-003720-43		Czech Republic	University	Ongoing	2014		Neurology	Medicinal Product	No	III	Non-profit organization	Hospital
2012-001825-28		Czech Republic	University	Ongoing	2012		Metabolic diseases	Medicinal Product	No	III	ND	University
2013-003104-39		Czech Republic	University	Ongoing	2013		Cardiology/Vascular Diseases	Medicinal Product	No	II	Non-profit organization	Hospital
2013-003626-88		Czech Republic	University	Ongoing	2014		Hematology - Blood and lymphatic diseases	Medicinal Product	No	II	Non-profit organization	Research Organization
2017-004128-32		Czech Republic	University	Ongoing	2017		Oncology	Medicinal Product	No	II	Non-profit organization	Hospital
2012-002828-33	NCT01877746	Czech Republic	University	Ongoing	2012		Cardiology	Medicinal Product	No	III	Non-profit organization	University	No
2017-003411-19		Czech Republic	University	Ongoing	2017		Hematology	Medicinal Product	No	IV	Non-profit organization	Hospital
2008-003371-53		Czech Republic	University	Completed	2008	2011	Neurology	Medicinal Product	No	III	ND	ND	No
2010-024438-52		Czech Republic	University	Ongoing	2011		Ear diseases	Medicinal Product	No	IV	Non-profit organization	Grant agency IGA AZV
2008-008274-31		Czech Republic	University	Completed	2009	2011	Pulmonary/Respiratory Diseases	Medicinal Product	No	II	ND	ND	Yes	2015	Yes	No	2.77	0 to 5	doi: 10.1186/s12890-015-0060-9
	NCT03093714	USA	Research Institutes	Ongoing	2017		Pulmonary/Respiratory Diseases	Medicinal Product	Yes	I	Non-profit organization
2009-011186-88	NCT01064284	Italy	Foundation	Ongoing	2009		Hematology - Blood and lymphatic diseases	Medicinal Product	Yes	IV	Non-profit organization	Foundation	Yes	2017	No	No	15.132		DOI: 10.1182/blood-2017-06-791756
2008-008606-52	NCT01093196	Italy	Foundation	Ongoing	2009		Oncology	Medicinal Product	Yes	III	Non-profit organization		Yes	2016	Yes	No	15.132		DOI: 10.1182/blood-2015-08-662627
2008-008599-15	NCT01091831	Italy	Foundation	Ongoing	2009		Oncology	Medicinal Product	Yes	III	For-Profit Organization		Yes	2015	Yes	Yes	NA		DOI: 10.1016/S1470-2045(15)00389-7
2010-024262-22	NCT01657604	Germany	University	Ongoing	2012		Oncology	Medicinal Product	Yes	III	For-Profit Organization		No
ND	ISRCTN25983493	Czech Republic	Disease Specific Organization	Completed	2013	2015	Psychiatry/Psychology	Medicinal Product	no	ND	Non-profit organization	Grant agency IGA AZV	No						DOI: 10.1097/NMD.0000000000000574
2015-002868-17	NCT02596126	Spain	Disease specific organization	Ongoing	2016		Cardiology	Medicinal Product	Yes	II	Non-profit organization	Grant agency	No
2006-007024-34		Czech Republic	Hospital	Completed	2009	2010	Trauma	Medicinal Product	No	II	ND	ND	No
2013-001639-38		Czech Republic	Hospital	Ongoing	2016		Oncology	Medicinal Product	No	IV	Non-profit organization	University
2010-023839-42		Czech Republic	Hospital	Ongoing	2011		Cardiology	Medicinal Product	No	III	For-Profit Organization	Commercial organization
	ACTRN12616001493437	Czech Republic	Hospital	Ongoing	2017		Anesthesiology, Surgery, Diet and Nutrition	Device	Yes	ND	Non-profit organization	Hospital
	ACTRN12615001089527	Czech Republic	Hospital	Completed	2015	n.i.	Anesthesiology, Surgery, Diet and Nutrition	Device	Yes	ND	Non-profit organization	Hospital	No
	NCT03149653	Czech Republic	Hospital	Completed	2012	2016	Nutrition	Medicinal Product	No	IV	Non-profit organization	University	No
	NCT02647294	Czech Republic	Hospital	Ongoing	2016		Metabolic disease	Nutrition	No	NA	Non-profit organization	Hospital
	NCT01773512	Czech Republic	Hospital	Unknown status	2012		Cardiology	Medicinal Product	Yes	IV	Non-profit organization	Grant agency IGA AZV	Yes	2017	Yes	Yes	NA	NA	DOI: 10.1186/s12933-017-0637-0
ND	ISRCTN95538913	Germany	University	Completed	2012	2013	Psychiatry/Psychology	Behavior	yes	ND	Non-profit organization	Grant agency	Yes	2016	Yes	Yes	4.671	0 to 5	DOI: 10.2196/jmir.4643
	NCT00290667	Germany	Disease specific organization	Completed	2004	2015	Oncology	Medicinal Product	Yes	II	Non-profit organization		No
2013-000018-39	ISRCTN78830591	Germany	Disease specific organization	Ongoing	2013		oncology	Medicinal Product	yes	III	Non-profit organization
2016-000706-12		Germany	University	Ongoing	2017		Oncology	Medicinal Product	Yes	II	Both
2011-006056-37	NCT01661101	Canada	Research Institutes	Ongoing	2013		Cardiology/Vascular Diseases	Medicinal Product	Yes	III	For-Profit Organization		No
2007-001493-91	ISRCTN14780645	Canada	Research Institutes	Completed	2007	2016	Cardiology/Vascular Diseases	Medicinal Product	yes	ND	Both	Grant agency	Yes	2016	Yes	Yes	4.403	0 to 5	DOI: 10.1016/j.cjca.2015.07.001
	NCT00606723	Germany	Hospital	Ongoing	2010		Oncology	Medicinal product	Yes	III	Non-profit organization
2010-018980-41		Germany	University	Ongoing	2013		Oncology	Medicinal Product	Yes	III	Both	Hospital
ND	ISRCTN54575263	Germany	Hospital	Completed	2007	2012	Oncology	Medicinal Product	yes	ND	Non-profit organization		No
	NCT02339675	Belgium	University	Completed	2014	2016	Neurology	Procedure	Yes	NA	Non-profit organization		No
	NCT02339688	Belgium	University	Completed	2014	2016	Neurology	Procedure	Yes	NA	Non-profit organization		No
2009-015712-17	NCT00977938	USA	Research Institutes	Completed	2010	2014	Cardiology	Medicinal Product	Yes	IV	For-Profit Organization		Yes	2017	No	No	16.834	6 to 20	DOI: 10.1016/j.jacc.2017.09.011
	ACTRN12611000477921	Sweden	Hospital	Completed	2010	2013	Cardiology/Vascular Diseases	Procedure	Yes	ND	Non-profit organization		Yes	2017	No	No	1.61	0 to 5	DOI: 10.1186/s13054-017-1729-7
	NCT01020916	Sweden	Hospital	Completed	2010	2013	Cardiology	Procedure	Yes	NA	Non-profit organization		Yes	2017	No	Yes	6.425	6 to 20	DOI: 10.1186/s13054-017-1729-7
	NCT02908308	Sweden	Hospital	Ongoing	2017		Cardiology	Procedure	Yes	NA	Non-profit organization
	NCT02317939	Denmark	University	Ongoing	2014		Musculoskeletal diseases	Behavior	Yes	NA	Non-profit organization		No
	NCT02907242	Spain	Hospital	Ongoing	2016		Gynecology	Procedure	Yes	NA	Non-profit organization	Grant agency	Yes	2017	Yes	Yes	2.413		DOI: 10.1136/bmjopen-2016-014835
2010-019783-37		Czech Republic	Hospital	Ongoing	2010		Gastroenterology	Medicinal Product	No	III/IV	ND	ND
	NCT03068988	Czech Republic	Hospital	Ongoing	2012		Trauma	Surgery	No	IV	Non-profit organization	Hospital
	NCT01418755	Czech Republic	Hospital	Completed	2009	2011	Musculoskeletal diseases	Medicinal Product	No	NA	Non-profit organization	Grant agency IGA AZV	No
	NCT01391650	Czech Republic	Hospital	Completed	2010	2011	Trauma	Procedure	No	NA	Non-profit organization	University	No
2013-003265-34		Netherlands	Foundation	Ongoing	2015		Oncology	Medicinal Product	Yes	II	Both	Grant agency
2009-017903-28	NCT01208766	Netherlands	Foundation	Ongoing	2010		Oncology	Medicinal Product	Yes	III	Non-profit organization	Grant agency	No
ND	ISRCTN35618458	Hungary	Research Institutes	Ongoing	2015		Pain/Pediatrics	Surgery	yes	ND	Non-profit organization
ND	ISRCTN89664974	Hungary	Research Institutes	Ongoing	2015		Gastroenterology/Pediatrics	Surgery	yes	ND	Non-profit organization
	NCT01858194	USA	University	Completed	2013	2017	Nephrology	Device	Yes	NA	Non-profit organization		No
	NCT01747837	USA	University	Ongoing	2012		Nephrology	Device	Yes	NA	Non-profit organization
	NCT01635998	USA	University	Ongoing	2012		Cardiology	Device	Yes	NA	Non-profit organization
	NCT01628172	USA	University	Completed	2011	2014	Cardiology	Device	No	NA	Both		Yes	2013	No	no	0.606	0 to 5	doi: 10.1038/kisup.2013.77
2006-000607-42		Czech Republic	Research Institutes	Ongoing	2006		Renal - Nephrology/Immunology	Medicinal Product	No	IV	ND	ND
2006-000490-29		Czech Republic	Research Institutes	Ongoing	2006		Metabolic diseases	Medicinal Product	No	II	ND	ND
2009-011106-42		Czech Republic	Research Institutes	Ongoing	2009		Metabolic diseases	Medicinal Product	No	IV	ND	ND
2012-001390-88	NCT01690091	Czech Republic	Research Institutes	Ongoing	2012		Metabolic diseases	Medicinal Product	No	IV	Non-profit organization	Grant agency IGA AZV	No
2014-005407-24		Czech Republic	Research Institutes	Ongoing	2015		Cardiology	Medicinal Product	No	III	Non-profit organization	Research Organization
2010-024175-58		Czech Republic	Research Institutes	Ongoing	2011		Cardiology/Vascular Diseases	Medicinal Product	No	IV	Non-profit organization	Research Organization
2013-004934-14		Czech Republic	Research Institutes	Ongoing	2014		Trauma	Medicinal Product	No	IV	Non-profit organization	Research Organization
2007-007546-36		Czech Republic	Research Institutes	Completed	2008	2013	Renal and Urogenital	Medicinal Product	No	IV	ND	ND	No (not clear)
2012-001638-33		Czech Republic	Research Institutes	Ongoing	2012		Nutrition, Metabolic Diseases	Medicinal Product	No	III	Non-profit organization	Research Organization
	NCT03582878	Czech Republic	Research Institutes	Ongoing	2004		Metabolic disease	Medicinal Product	No	IV	Non-profit organization	Research Organization	No
	NCT03332862	Czech Republic	Research Institutes	Ongoing	2017		Cardiology	Procedure	No	NA	Non-profit organization	University
	NCT03104036	Czech Republic	Research Institutes	Ongoing	2017		Gastroenterology	Medicinal Product	No	II	Non-profit organization	Government organization
	NCT03356067	Czech Republic	Research Institutes	Ongoing	2017		Gastroenterology	Procedure	Yes	NA	Non-profit organization	Hospital
	NCT03166436	Czech Republic	Research Institutes	Ongoing	2017		Oncology	Procedure	No	NA	Non-profit organization	Research Organization
	NCT02474147	Czech Republic	Research Institutes	Ongoing	2015		Metabolic diseases	Nutrition	No	NA	Non-profit organization	Research Organization	No
	NCT02922049	Czech Republic	Research Institutes	Ongoing	2016		Gastroenterology	Diagnostic	No	NA	Non-profit organization	Grant agency IGA AZV	No
	NCT01946347	Czech Republic	Research Institutes	Completed	2013	2015	Metabolic diseases	Diagnostic	No	NA	ND	Research Organization	No
	NCT01572402	Czech Republic	Research Institutes	Completed	2012	2012	Metabolic diseases	Behavior	No	NA	Non-profit organization	Grant agency IGA AZV	Yes	2014	Yes	Yes	3.234	0 to 5	DOI: 10.1371/journal.pone.0107561
	NCT01277471	Czech Republic	Research Institutes	Completed	2010	2011	Metabolic diseases	Nutrition	No	NA	Non-profit organization	Grant agency IGA AZV	Yes	2014	Yes	Yes	6.671	6 to 20	DOI: 10.1007/s00125-014-3253-5
	NCT00883038	Czech Republic	Research Institutes	Completed	2008	2009	Metabolic diseases	Nutrition	No	NA	Non-profit organization	Grant agency IGA AZV	Yes	2016	Yes	Yes	3.679	0 to 5	DOI: 10.1016/j.numecd.2016.01.008
	NCT01011062	Czech Republic	Research Institutes	Completed	2004	2009	Metabolic diseases	Medicinal Product	No	ND	Non-profit organization	Grant agency IGA AZV	No
	NCT02503566	Czech Republic	Research Institutes	Unknown status	2014		Cardiology	Device	No	NA	Non-profit organization	Hospital	No
	NCT02834221	Japan	Research Institutes	Completed	2016	2016	Cardiology	Device	Yes	NA	Non-profit organization		Yes	2017	Yes		5.231	0 to 5	DOI: 10.1093/europace/eux175
ND	ISRCTN61915183	Czech Republic	Disease specific organization	Completed	2013	2015	Neonatology	Surgery	no	ND	Non-profit organization	Grant agency ChU	Yes	2016	Yes	Yes	2.806	0 to 5	DOI: 10.1371/journal.pone.0150053
	NCT03111329	Czech Republic	Disease specific organization	Ongoing	2017		Neonatology	Procedure	Yes	NA	Non-profit organization	Hospital
2007-004410-13	NCT00651040	Czech Republic	Disease specific organization	Ongoing	2008		Dermatology	Medicinal Product	Yes	III	Non-profit organization	University	No
2010-018289-21		Czech Republic	Disease specific organization	Ongoing	2010		Immunology	Medicinal Product	No	IV	ND	ND
	ACTRN12612000309886	Czech Republic	Disease specific organization	Completed	2008	n.i.	Psychiatry/Psychology	Medicinal Product	Yes	ND	Non-profit organization	Grant agency IGA AZV	Yes	2012 (2015)	Yes	Yes	1.813	0 to 5	DOI: 10.1016/j.regpep.2012.12.010
	ACTRN12611000955910	Czech Republic	Disease specific organization	Completed	2008	n.i.	Psychiatry/Psychology	Medicinal Product	Yes	ND	Non-profit organization	Grant agency IGA AZV	Yes	2011	Yes	Yes	2.974	0 to 5	doi: 10.1186/1743-7075-8-81
2011-002667-14		Czech Republic	Disease specific organization	Ongoing	2011		Infectious diseases	Medicinal Product	No	III	Non-profit organization	University
	NCT01375868	Czech Republic	Disease specific organization	Ongoing	2011		Pulmonary/Respiratory Diseases	Medicinal Product	No	III	Both	Hospital	No
	NCT02329080	Switzerland	Disease specific organization	Ongoing	2014		Oncology	Medicinal Product	Yes	II	Non-profit organization
2004-003854-25		Czech Republic	University	Ongoing	2004		Oncology	Medicinal Product	No	IV	Non-profit organization	Grant agency IGA AZV
	NCT01547208	Italy	Hospital	Ongoing	2012		Cardiology	Procedure	Yes	NA	Non-profit organization
2012-004053-88	NCT02684708	Germany	University	Ongoing	2015		Oncology	Medicinal Product	Yes	III/IV	Non-profit organization	Grant agency	No
	NCT01315938	Sweden	Research Institutes	Unknown status	2011		Dermatology	Medicinal Product	Yes	II	Non-profit organization		No
2006-000078-65		Sweden	Hospital	Ongoing	2007		Dermatology	Medicinal Product	Yes	II	ND	ND
2009-015957-20		Sweden	Hospital	Ongoing	2010		Dermatology	Medicinal Product	Yes	II	ND	ND
2010-021258-20	NCT01288352	Germany	Disease specific organization	Ongoing	2011		Cardiology/Vascular Diseases	Medicinal Product	Yes	IV	Both	Grant agency	Yes	2013	No	No	4.171		DOI: 10.1016/j.ahj.2013.05.015
2015-003997-33	ISRCTN17309850	Germany	Disease specific organization	Ongoing	2016		Cardiology	Medicinal Product	Yes	III	For-Profit Organization
2015-000591-97	NCT02777736	Czech Republic	Disease specific organization	Ongoing	2015		Oncology	Medicinal Product	No	III	Non-profit organization	Disease specific organization	No
2009-012431-15		Czech Republic	Hospital	Ongoing	2010		Neurology	Medicinal Product	No	III	ND	ND
2012-005599-33		Czech Republic	University	Completed	2013	2016	Trauma	Medicinal Product	No	II	Non-profit organization	Grant agency IGA AZV	No
ND	ISRCTN86750102	UK	University	Completed	2007	2010	Hematology/Surgery	Medicinal Product	yes	ND	Both		Yes	2017	No	No	2.067	0 to 5	DOI: 10.1186/s13063-016-1750-1
2004-001756-36		France	Disease specific organization	Ongoing	2005		Oncology	Medicinal Product	yes	III	ND	University
2007-004092-19		Germany	University	Ongoing	2009		Oncology	Medicinal Product	Yes	IV	Non-profit organization	Disease specific organization
2006-000995-33		Germany	University	Ongoing	2006		Oncology	Medicinal Product	Yes	IV	ND	Hospital
	NCT01608126	Czech Republic	Hospital	Completed	2011	2011	Trauma	Procedure	No	NA	Non-profit organization	Hospital	No
2017-001264-38		Czech Republic	Hospital	Ongoing	2017		Oncology	Medicinal Product	No	II	Non-profit organization	Grant agency IGA AZV	Yes	2018	NA	NA	26.303		DOI: 10.1200/JCO.2018.36.4
2007-000776-16		Czech Republic	University	Ongoing	2007		Immunology/Oncology	Medicinal Product	No	II	ND	ND
2009-013406-13		Czech Republic	University	Ongoing	2009		Oncology	Medicinal Product	No	II	ND	ND
2011-004391-11		Czech Republic	University	Completed	2012	n.i.	Oncology	Medicinal Product	No	II	Non-profit organization	University	No
2011-001512-65	NCT01356290	Czech Republic	University	Ongoing	2012		Oncology	Medicinal Product	No	III	Non-profit organization	Hospital	No
	NCT00520585	Czech Republic	University	Unknown status	2007		Cardiology	Medicinal Product	No	ND	Non-profit organization	University	No
	NCT00888758	Czech Republic	University	Unknown status	2009		Cardiology	Device	No	NA	Non-profit organization	University	No
2016-002177-35	NCT03255330	Czech Republic	University	Ongoing	2017		Pain	Medicinal Product	No	IV	Non-profit organization	University
	NCT01764230	Czech Republic	University	Completed	2004	2008	Oncology	Medicinal Product	No	ND	Non-profit organization	Grant agency IGA AZV	Yes	2008	Yes	No	4.99	0 to 5	DOI: 10.1093/humrep/den005
2015-002584-41		Czech Republic	University	Completed	2016	n.i.	Oncology	Medicinal Product	No	II	Non-profit organization	Hospital	No
2014-003388-39		Czech Republic	University	Ongoing	2015		Oncology	Medicinal Product	No	I/II	Non-profit organization	Research Organization
2014-004473-16		Czech Republic	Hospital	Ongoing	2016		Oncology	Medicinal Product	No	III	Non-profit organization	University
2014-005345-50		Czech Republic	Hospital	Completed	2015	2016	Oncology	Medicinal Product	No	II/III	Non-profit organization	Hospital	No
	ISRCTN30903446	UK	Disease specific organization	Ongoing	2017		Neurology	Surgery	yes	NA	Non-profit organization	Grant agency
	NCT00911508	USA	Hospital	Completed	2009	2017	Cardiology	Medicinal Product	Yes	NA	Both		Yes	2018	No	yes	NA	IF not known for year 2018	DOI: 10.1016/j.ahj.2018.02.015
	ACTRN12611000577910	Czech Republic	University	Completed	2007	n.i.	Metabolic diseases	Device	Yes	ND	Non-profit organization	Grant agency IGA AZV	Yes	2010	Yes	No	2.403	0 to 5	DOI: 10.1111/j.1525-1594.2009.00872.x
	NCT01475344	Austria	University	Completed	2011	2015	Trauma	Medicinal product	Yes	I/II	Non-profit organization		No
	NCT02062697	Austria	University	Ongoing	2012		Oncology	Diagnostic	Yes	NA	Non-profit organization		No
	NCT02039388	Austria	University	Ongoing	2013		Oncology	Diagnostic	Yes	NA	Non-profit organization		No
2010-023691-33		Austria	University	Ongoing	2011		Oncology	Medicinal Product	Yes	III	Non-profit organization
	NCT03434925	Czech Republic	Hospital	Ongoing	2017		Oncology	Diagnostic	No	NA	Non-profit organization	University
	NCT03052335	Czech Republic	Hospital	Ongoing	2017		Oncology	Device	No	NA	Non-profit organization	University
	NCT03242369	Czech Republic	Hospital	Ongoing	2017		Gastroenterology	Procedure	No	NA	Non-profit organization	University
2004-000242-20		UK	Disease specific organization	Completed	2005	2008	Oncology	Medicinal Product	Yes	III	Non-profit organization		Yes	2014	No	No	13.926	6 to 20	doi: 10.1093/annonc/mdu526
	NCT02023983	Czech Republic	Hospital	Completed	2013	2017	Cardiology	Procedure	No	NA	Non-profit organization	Hospital	No
	NCT02301819	Czech Republic	Hospital	Ongoing	2014		Cardiology	Device	No	NA	Non-profit organization	Hospital	Yes	2017	Yes	Yes	10.683		DOI: 10.1002/ejhf.857
	NCT01067950	France	Hospital	Unknown status	2010		Metabolic diseases	Medicinal Product	Yes	III	Non-profit organization		No
2015-001639-19		Czech Republic	Disease specific organization	Ongoing	2015		Psychiatry/Psychology	Medicinal Product	No	IV	Non-profit organization	Grant agency IGA AZV
2012-004579-37		Czech Republic	Disease specific organization	Ongoing	2014		Psychiatry/Psychology	Medicinal Product	No	I/II	Non-profit organization	Grant agency IGA AZV
	NCT02290418	Czech Republic	Hospital	Ongoing	2012		Gastroenterology	Procedure	No	NA	Non-profit organization	Hospital	No
2016-002606-39		Czech Republic	Hospital	Ongoing	2016		Trauma	Medicinal Product	No	IV	Non-profit organization	Hospital
ND	ISRCTN15960635	UK	hospital	Ongoing	2016		Cardiology/Vascular Diseases	Surgery	yes	ND	Non-profit organization	Grant agency
ND	ISRCTN19321911	UK	Hospital	Completed	2009	2014	Trauma	Surgery	yes	ND	Non-profit organization		Yes	2015	No	Yes	5.19	0 to 5	DOI: 10.1089/neu.2014.3644
ND	ISRCTN22153967	UK	Hospital	Completed	2006	2013	Cardiology/Vascular Diseases	Surgery	yes	ND	Non-profit organization	Grant agency	Yes	2013	No	Yes	39.207	20 to 60	DOI: 10.1016/S0140-6736(13)60986-1
ND	ISRCTN44013133	USA	Disease Specific Organization	Completed	2006	2015	Cardiology/Vascular Diseases	Procedure	yes	ND	Non-profit organization		Yes	2014	No	No	45.217	20 to 60	doi: 10.1016/S0140-6736(13)62302-8
ND	ISRCTN04561582	Czech Republic	Hospital	Completed	2008	2015	Cardiology/Vascular Diseases	Surgery	no	ND	Non-profit organization	Grant agency IGA AZV	No
ND	ISRCTN54359610	Czech Republic	Hospital	Completed	2010	2012	Cardiology/Vascular Diseases	Surgery	no	NA	Non-profit organization	University	Yes	2012	Yes	Yes	0.472	0 to 5	DOI: 10.4149/BLL_2012_037
2007-003558-27	NCT00524615	Czech Republic	Hospital	Ongoing	2007		Cardiology	Medicinal Product	No	IV	Both	Disease specific organization	No
	NCT01810224	Belgium	Hospital	Unknown status	2013		Cardiology	Surgery	Yes	IV	Non-profit organization	Grant agency	No
2014-001354-42		Sweden	Hospital	Ongoing	2014		Cardiology	Medicinal Product	Yes	IV	Non-profit organization
	NCT02836587	Czech Republic	University	Completed	2016	2017	Prevention	Behavior	No	NA	Non-profit organization	University	No
	NCT02513693	Czech Republic	University	Unknown status	2015		Trauma	Medicinal Product	No	IV	Non-profit organization	Grant agency IGA AZV	No
ND	ISRCTN18186313	Italy	Disease specific organization	Completed	2005	2008	Musculoskeletal diseases	Medicinal Product	yes	ND	Both	Disease specific organization	Yes	2010	Yes	Yes	30.011	20 to 60	DOI: 10.1001/jama.2010.375
	NCT00712218	Germany	Hospital	Ongoing	2008		Oncology	Surgery	Yes	NA	Non-profit organization		No
2013-004127-36		Czech Republic	Hospital	Completed	2013	2014	Anesthesiology	Medicinal Product	No	IV	Non-profit organization	University	No
2010-023093-39	NCT00427388	Canada	Research Institutes	Ongoing	2011		Cardiology	Medicinal Product	Yes	IV	Non-profit organization	Grant agency	Yes	2017	No	No	NA		DOI: 10.1161/JAHA.117.006057; doi: 10.1016/S0140-6736(15)00273-1
	NCT01149044	Canada	Research Institutes	Completed	2010	2015	Cardiology	Procedure	Yes	NA	Both	Grant agency	Yes	2016	No	No	6.598	6 to 20	DOI: 10.1161/CIRCINTERVENTIONS.115.003414
ND	ISRCTN84724990	Canada	Research Institutes	Completed	2007	2016	Cardiology/Vascular Diseases	Surgery	yes	ND	Non-profit organization	Grant agency	Yes	2016	Yes	Yes	72.406	20 to 60	DOI: 10.1056/NEJMoa1601564
ND	ISRCTN2099304	Canada	Research Institutes	Completed	2005	2009	Cardiology/Vascular Diseases	Surgery	yes	ND	Both	Grant agency	Yes	2009	Yes	Yes	47.05	20 to 60	DOI: 10.1056/NEJMoa0807986
2007-001493-91	NCT00468923	Canada	Research Institutes	Ongoing	2007		Cardiology	Medicinal Product	Yes	IV	Non-profit organization
2009-010625-39		Czech Republic	Hospital	Completed	2010	2012	Psychiatry/Psychology	Medicinal Product	No	III	ND	ND	No
	NCT01885923	Czech Republic	Hospital	Unknown status	2012		Psychiatry/Psychology	Device	No	NA	Non-profit organization	Grant agency IGA AZV	Yes	2015	Yes	Yes	1.055	0 to 5	DOI: 10.1111/jpm.12251
	NCT00712660	Czech Republic	Hospital	Completed	2008	2009	Psychiatry/Psychology	Medicinal product	No	NA	Both	Hospital and commercial	Yes	2012	Yes	yes	1.288	0 to 5	DOI: 10.1097/01.pra.0000416017.45591.c1
ND	ISRCTN65259480	Czech Republic	Hospital	Completed	2009	2011	Psychiatry/Psychology	Medicinal Product	no	ND	Non-profit organization	Grant agency IGA AZV	No
ND	ISRCTN05615277	Czech Republic	Hospital	Completed	2007	2008	Psychiatry/Psychology	Behavior	No	ND	Non-profit organization	Grant agency IGA AZV	No
2013-000952-17		Czech Republic	Hospital	Completed	2013	2015	Psychiatry/Psychology	Medicinal Product	No	III	Non-profit organization	Grant agency IGA AZV	No
2005-000826-22		Czech Republic	Hospital	Ongoing	2005		Psychiatry/Psychology	Medicinal Product	No	IV	ND	ND
	NCT02409979	Italy	Hospital	Completed	2015	2015	Gastroenterology	Procedure	Yes	NA	Non-profit organization		Yes	2017	Yes	Yes	7.204	6 to 20	DOI: 10.1016/j.gie.2016.05.021
	NCT01954862	Italy	Hospital	Completed	2013	2014	Gastroenterology	Procedure	Yes	NA	Non-profit organization		Yes	2015	Yes	Yes	7.68	6 to 20	DOI: 10.1016/j.cgh.2015.04.178
	NCT02041507	Italy	Hospital	Completed	2014	2016	Gastroenterology	Procedure	Yes	NA	Non-profit organization		Yes	2017	Yes	Yes	6.629	6 to 20	DOI: 10.1055/s-0043-101229
2012-001495-11	NCT01569178	UK	University	Ongoing	2013		Cardiology/Vascular Diseases	Medicinal Product	Yes	III	Non-profit organization	Grant agency	No
2008-006439-12	NCT00867048	USA	University	Ongoing	2009		Infectious diseases	Medicinal Product	Yes	IV	Both	Grant agency	Yes	2017	No	No	4.863		https://doi.org/10.1161/JAHA.116.004987
ND	ISRCTN12745004	Czech Republic	Hospital	Completed	2008	2009	Cardiology/Vascular Diseases	Surgery	no	ND	Non-profit organization	Grant agency IGA AZV	Yes	2010	Yes	?	0.768	0 to 5	DOI: 10.1024/0300-9831/a000024
	NCT02907671	Czech Republic	Others	Ongoing	2016		Prevention/Supportive care	Procedure	No	NA	ND	Others	No
2015-000581-58	NCT01638715	Czech Republic	Disease specific organization	Ongoing	2015		Musculoskeletal diseases	Medicinal Product	No	IV	Non-profit organization	Hospital	No
2012-003609-80		Germany	University	Ongoing	2014		Neurology	Medicinal Product	Yes	III	For-Profit Organization	Hospital
2008-000569-50	NCT02707393	Austria	Disease specific organization	Ongoing	2010		Oncology	Medicinal Product	Yes	II	Non-profit organization	Government	No
2011-001699-20	NCT02205762	Austria	Disease specific organization	Ongoing	2012		Hematology - Blood and lymphatic diseases	Medicinal Product	Yes	III	Non-profit organization		No
2012-003032-22	NCT01949129	Austria	Disease specific organization	Unknown status	2013		Oncology	Medicinal Product	Yes	II/III	Non-profit organization	Disease specific organization	No
	NCT02492594	Austria	Disease specific organization	Ongoing	2015		Infectious diseases	Diagnostic	Yes	NA	Non-profit organization		No
	NCT01423500	Austria	Disease specific organization	Unknown status	2007		Oncology	Medicinal Product	Yes	III	Non-profit organization		No
	NCT01332591	Czech Republic	Hospital	Completed	2008	2014	Cardiology	Procedure	No	NA	Non-profit organization	Grant agency IGA AZV	No
	NCT02247128	Germany	Hospital	Ongoing	2014		Cardiology	Medicinal product	Yes	IV	Non-profit organization
2012-000452-34	NCT02040441	Denmark	Disease specific organization	Ongoing	2013		Nutrition, Metabolic Diseases	Medicinal Product	Yes	II/III	Non-profit organization	Grant agency	Yes	2015	Yes	No	NA		DOI: 10.1136/bmjopen-2015-010310
2013-003191-12	NCT02140242	Germany	University	Ongoing	2014		Oncology	Medicinal Product	Yes	III	Non-profit organization	Government	No
	NCT01812993	Germany	University	Unknown status	2013		Neurology	Device	Yes	NA	Both		No
2005-001701-26		Austria	Disease specific organization	Completed	2006	n.i.	Oncology	Medicinal Product	Yes	III	ND	Government	No
	NCT01524081	Czech Republic	Hospital	Completed	2008	2011	Trauma	Medicinal Product	No	III	Non-profit organization	Hospital	No
	NCT01531543	Czech Republic	Hospital	Completed	2008	2011	Gastroenterology	Device	No	NA	Non-profit organization	Hospital	No
	NCT03277430	Czech Republic	Research Institutes	Ongoing	2017		Oncology	Medicinal Product	No	II	Non-profit organization	Hospital
	NCT02314871	Czech Republic	Research Institutes	Ongoing	2015		Trauma	Medicinal Product	No	IV	Non-profit organization	Hospital
	NCT03337347	Czech Republic	Research Institutes	Completed	2004	2015	Oncology	Device	No	NA	Non-profit organization	Research Organization	No
2011-001856-12		Czech Republic	Hospital	Completed	2011	n.i.	Oncology	Medicinal Product	No	IV	Non-profit organization	Hospital	No
	NCT02620319	Czech Republic	Hospital	Ongoing	2013		Pulmonary/Respiratory Diseases	Device	No	NA	Non-profit organization	Grant agency IGA AZV	Yes	2015	Yes	Yes	2.329		DOI: 10.1186/s12890-015-0160-6
	NCT02956057	Czech Republic	Hospital	Completed	2016	2017	Trauma	Medicinal Product	No	IV	Non-profit organization	Hospital	Yes	2017	Yes	Yes	2.426	0 to 5	DOI: 10.1007/s00384-017-2901-x
	NCT01248195	UK	University	Completed	2011	2016	Psychiatry/Psychology	Medicinal Product	Yes	IV	Non-profit organization		No
	NCT02105610	Italy	University	Ongoing	2014		Anesthesiology, Surgery	Medicinal Product	Yes	IV	Non-profit organization
	NCT02247258	Belgium	University	Completed	2005	2015	Gastroenterology	Medicinal Product	Yes	II	Non-profit organization		Yes	2015	Yes	No	5.813	6 to 20	DOI: 10.1093/ecco-jcc/jjv076
2014-003582-24	NCT02509273	Germany	University	Ongoing	2015		Anesthesiology	Medicinal Product	Yes	III	Non-profit organization	Grant agency	Yes	2017	Yes	Yes	2.369		DOI: 10.1136/bmjopen-2017-016031
	NCT01601678	Germany	University	Ongoing	2013		Gastroenterology	Procedure	Yes	NA	Non-profit organization		No
	NCT02066220	Germany	University	Ongoing	2014		Oncology	Medicinal product	Yes	II/III	Non-profit organization
2007-004270-43	NCT01117441	Germany	University	Ongoing	2010		Oncology	Medicinal Product	Yes	III	Both	Disease specific organization	Yes	2017	No	Yes	1.362		DOI: 10.1007/s13318-017-0410-5
ND	ISRCTN80181452	Germany	Hospital	Completed	2010	2016	Neonatology	Medicinal Product	yes	III	Both	Grant agency	Yes	2018	Yes	No	72.406	20 to 60	DOI: 10.1056/NEJMoa1708831
2009-012203-26		Germany	Hospital	Ongoing	2009		Pulmonary/Respiratory Diseases	Medicinal Product	Yes	III	ND
	NCT00221377	Switzerland	Hospital	Completed	2005	2007	Pulmonary/Respiratory Diseases	Device	Yes	NA	For-profit organization		No
	ACTRN12616001524482	Germany	University	Ongoing	2014		Oncology	Medicinal Product	Yes	III	Non-profit organization
2004-001621-16		UK	University	Ongoing	2007		Oncology	Medicinal Product	No	III	Both
	NCT02261753	Great Britain	University	Completed	2014	2017	Neurology	Nutrition	Yes	NA	Non-profit organization		No
2007-001707-38		Czech Republic	Hospital	Completed	2007	2009	Immunology	Medicinal Product	No	III	ND	ND	No
2010-022681-27	NCT01310101	Czech Republic	Hospital	Ongoing	2010		Oncology	Medicinal Product	No	ND	Both	Disease specific organization	Yes	2015	Yes	Yes	5.303		DOI: 10.1002/ajh.23964
ND	ACTRN12617001296325	Czech Republic	Hospital	Ongoing	2017		Cardiology	Device	No	ND	Non-profit organization	Hospital
2012-004406-10		Czech Republic	Hospital	Ongoing	2013		Cardiology	Medicinal Product	No	II	Non-profit organization	Hospital
	NCT02617680	Czech Republic	Hospital	Completed	2015	2015	Anesthesiology	Medicinal Product	No	ND	Non-profit organization	Hospital	No
	NCT02537080	Czech Republic	Hospital	Completed	2015	n.i.	Neurology	Medicinal Product	No	ND	Non-profit organization	Hospital	No
	NCT02490540	Czech Republic	Hospital	Completed	2015	2015	Anesthesiology	Medicinal Product	No	ND	Non-profit organization	Hospital	No
	NCT03093311	Czech Republic	Hospital	Ongoing	2017		Neurology	Diagnostic	No	NA	Non-profit organization	Hospital
	NCT03184246	Czech Republic	Hospital	Ongoing	2017		Trauma	Device	No	NA	Non-profit organization	Hospital
	NCT02544256	Czech Republic	Hospital	Completed	2015	n.i.	Neurology	Procedure	No	NA	Non-profit organization	Hospital	No
	NCT01943396	Czech Republic	Hospital	Ongoing	2013		Oftalmalogy	Procedure	No	NA	Non-profit organization	Grant agency IGA AZV	No
	NCT01988519	Czech Republic	Hospital	Completed	2013	2016	Gastroenterology	Procedure	No	NA	Non-profit organization	Grant agency IGA AZV	Yes	2015	Yes	Yes	1.859	0 to 5	DOI: 10.1186/s13063-015-0706-1
	NCT01997645	Czech Republic	Hospital	Unknown status	2013		Gastroenterology	Surgery	No	NA	Non-profit organization	Hospital	No
	NCT01088451	Czech Republic	Hospital	Unknown status	2009		Metabolic diseases	Medicinal Product	No	ND	Non-profit organization	Grant agency ChU	No
	NCT02537106	Czech Republic	Hospital	Ongoing	2015		Oncology	Procedure	No	NA	Non-profit organization	Hospital
	NCT02536885	Czech Republic	Hospital	Ongoing	2015		Surgery	Procedure	No	NA	Non-profit organization	Hospital
ND	ISRCTN88815601	Czech Republic	Hospital	Completed	2004	2012	Oftalmalogy	Device	no	NA	Non-profit organization	Grant agency IGA AZV	Yes	2008	Yes	Yes	3.102	0 to 5	DOI: 10.1016/j.ajo.2007.10.026
	ISRCTN15496770	Czech Republic	Hospital	Completed	2009	2016	Cardiology	Surgery	No	NA	Non-profit organization	Hospital	No
2009-017295-24		Czech Republic	Hospital	Completed	2010	2014	Immunology/Oncology	Medicinal Product	No	I/II	ND	ND	Yes	2015	Yes	Yes	5.168	0 to 5	doi: 10.18632/oncotarget.4145
2009-017259-91		Czech Republic	Hospital	Completed	2010	2010	Immunology/Oncology	Medicinal Product	No	I/II	ND	ND	Yes	2014	Yes	No	24.008	20 to 60	DOI: 10.1200/jco.2014.32.15
	NCT03206671	Germany	Hospital	Ongoing	2017		Oncology	Medicinal product	Yes	III	Non-profit organization
2012-003034-16		Czech Republic	Hospital	Ongoing	2014		Cardiology/Vascular Diseases	Medicinal Product	No	IV	Non-profit organization	Grant agency IGA AZV
	NCT01870310	Czech Republic	Hospital	Unknown status	2012		Renal and Urogenital	Procedure	No	NA	Non-profit organization	Hospital	No
	NCT02582645	Czech Republic	Hospital	Ongoing	2015		Trauma	Procedure	Yes	NA	Non-profit organization	University	No
	NCT03420937	Czech Republic	Hospital	Completed	2016	2017	Surgery	Medicinal Product	No	IV	Non-profit organization	Grant agency IGA AZV	No
	NCT02641652	Czech Republic	Hospital	Ongoing	2017		Cardiology	Medicinal Product	No	IV	Non-profit organization	Hospital
2005-004299-19		Czech Republic	Hospital	Ongoing	2005		Immunology/Nephrology	Medicinal Product	No	IV	ND	ND
2009-014539-20		Czech Republic	Hospital	Completed	2009	2011	Gastroenterology	Medicinal Product	No	III	Non-profit organization	Grant agency IGA AZV	No
	NCT01735825	Czech Republic	Hospital	Ongoing	2012		Cardiology	Device	No	IV	Non-profit organization	Government organization
	NCT02664142	Czech Republic	Hospital	Ongoing	2015		Anesthesiology, Surgery	Medicinal Product	No	ND	Non-profit organization	Hospital
	NCT01381185	Czech Republic	Hospital	Completed	2011	2015	Cardiology	Medicinal Product	No	IV	Non-profit organization	Hospital	No
	NCT02592902	Czech Republic	Hospital	Ongoing	2014		Gastroenterology	Procedure	No	NA	Non-profit organization	Grant agency IGA AZV	Yes	2017	Yes	Yes	4.621		doi: 10.1038/ctg.2017.49
	NCT02855515	Czech Republic	Hospital	Ongoing	2016		Pulmonary/Respiratory Diseases	Procedure	No	NA	Non-profit organization	Hospital	No
	NCT02587546	Czech Republic	Hospital	Ongoing	2015		Pulmonary/Respiratory Diseases	Surgery	No	NA	Non-profit organization	Hospital	No
	NCT02275130	Czech Republic	Hospital	Ongoing	2014		Others	Device	No	NA	Non-profit organization	Grant agency IGA AZV	No
	NCT02217358	Czech Republic	Hospital	Completed	2012	2016	Oncology	Device	No	NA	Non-profit organization	Hospital	No
	NCT02183974	Czech Republic	Hospital	Completed	2012	2014	Ear diseases	Diagnostic	No	NA	Non-profit organization	Hospital	No
	NCT02183961	Czech Republic	Hospital	Completed	2012	2014	Ear diseases	Diagnostic	No	NA	Non-profit organization	Hospital	No
	NCT02104687	Czech Republic	Hospital	Completed	2014	2016	Cardiology	Procedure	No	NA	Non-profit organization	Hospital	No
	NCT01819454	Czech Republic	Hospital	Completed	2012	2015	Gastroenterology	Device	No	NA	Non-profit organization	Grant agency IGA AZV	Yes	2015	Yes	Yes	2.35	0 to 5	DOI: 10.1002/alr.21560
	NCT01383187	Czech Republic	Hospital	Completed	2008	2011	Others (burns)	Procedure	No	NA	Non-profit organization	Grant agency ChU	Yes	2014	Yes	Yes	1.2	0 to 5	DOI: 10.5507/bp.2013.070
	NCT01233596	Czech Republic	Hospital	Completed	2006	2009	Others (intubation, ORL)	Device	No	NA	Non-profit organization	Hospital	No
2012-001825-28	NCT01818310	Czech Republic	Hospital	Ongoing	2012		Metabolic diseases	Medicinal Product	No	NA	Non-profit organization	Grant agency IGA AZV	No
	NCT03599024	Czech Republic	Hospital	Completed	2014	2016	Pain	Procedure	No	NA	Non-profit organization	Grant agency IGA AZV	No
	NCT03588767	Czech Republic	Hospital	Ongoing	2017		Trauma	Medicinal Product	No	NA	Non-profit organization	Hospital	No
	NCT03581760	Czech Republic	Hospital	Ongoing	2017		Musculoskeletal system	Behavior	No	NA	Non-profit organization	Grant agency IGA AZV
	NCT03425045	Czech Republic	Hospital	Completed	2015	2018	Ear disease	Procedure	No	NA	Non-profit organization	Grant agency IGA AZV	Yes	2018	Yes		4.649		doi: 10.1002/acn3.587
	NCT03398044	Czech Republic	Hospital	Ongoing	2017		Surgery, ORL	Medicinal Product	No	NA	Non-profit organization	Hospital
	NCT03556215	Czech Republic	Hospital	Ongoing	2016		Ear disease	Device	No	NA	Non-profit organization	Grant agency IGA AZV
	NCT02398734	Czech Republic	Hospital	Ongoing	2015		Cardiology	Device	No	NA	Non-profit organization	Grant agency IGA AZV	Yes	2017	Yes	Yes	2.067		DOI: 10.1186/s13063-016-1754-x
	NCT02132689	Czech Republic	Hospital	Unknown status	2011		Pulmonary/Respiratory Diseases	Medicinal Product	No	IV	Non-profit organization	Hospital	No
	NCT01591005	Czech Republic	Hospital	Completed	2010	2015	Cardiology	Procedure	No	NA	Non-profit organization	Grant agency IGA AZV	Yes	2015	Yes	Yes	15.064	6 to 20	DOI: 10.1093/eurheartj/ehv492
	NCT01591018	Czech Republic	Hospital	Completed	2012	2015	Cardiology	Surgery	No	NA	Non-profit organization	University	Yes	2016	Yes	Yes	1.804	0 to 5	DOI: 10.1097/MD.0000000000003615
	NCT02893891	Czech Republic	Hospital	Ongoing	2012		Neurology	Device	No	NA	Non-profit organization	University	No
2013-000506-37		Germany	Hospital	Ongoing	2014		Oncology	Medicinal Product	Yes	III	For-Profit Organization
	NCT03124641	Germany	Hospital	Ongoing	2017		Neurology	Device	Yes	NA	Non-profit organization		yes	2017	Yes	NA	2.413		DOI: 10.1136/bmjopen-2017-017558
	NCT02849613	France	Hospital	Ongoing	2016		Neurology	Medicinal Product	Yes	NA	Both	Grant agency	No
	NCT01512654	France	Hospital	Completed	2008	2012	Metabolic diseases	Device	Yes	NA	Non-profit organization		No
	NCT01378715	Czech Republic	Hospital	Unknown status	2010		Cardiology	Medicinal Product	Yes	III	Non-profit organization	Hospital	No
	NCT00469326	Czech Republic	Hospital	Completed	2005	2008	Cardiology	Medicinal Product	No	III	Non-profit organization	Hospital	Yes	2011	Yes	No	3.398	0 to 5	DOI: 10.1016/j.amjcard.2010.12.040
	NCT01058057	Czech Republic	Hospital	Unknown status	2008		Cardiology	Medicinal Product	No	III	Non-profit organization	Hospital	No
	NCT03141580	Czech Republic	Hospital	Ongoing	2017		Cardiology/Vascular disease	Diagnostic	No	NA	Non-profit organization	Hospital
	NCT02048592	Czech Republic	Hospital	Unknown status	2013		Pulmonary/Respiratory Diseases	Nutrition	No	NA	Non-profit organization	Hospital	No
	NCT02867436	Czech Republic	Hospital	Ongoing	2016		Metabolic diseases	Nutrition	No	NA	Non-profit organization	Hospital	No
	NCT00473772	Germany	Hospital	Completed	2007	2011	Cardiology/Vascular disease	Device	Yes	NA	For-profit organization		No
2010-024273-38	NCT02602210	Belgium	Hospital	Ongoing	2013		Gastroenterology	Medicinal Product	Yes	III	Non-profit organization		No
2011-004868-30	NCT02066220	Germany	University	Ongoing	2015		Oncology	Medicinal Product	Yes	II/III	Non-profit organization	Disease specific organization	No
2010-020185-19		Netherlands	University	Completed	2011	n.i.	Psychiatry/Psychology	Medicinal Product	Yes	IV	Non-profit organization	Grant agency	Yes	2015	No	No	7.575	6 to 20	DOI: 10.1093/schbul/sbv019
	NCT02222025	Switzerland	University	Completed	2014	2015	Others	Behavior	Yes	NA	Non-profit organization		Yes	2017	Yes	No	7.074	6 to 20	DOI: 10.1007/s40279-017-0834-8
2014-000259-99		UK	University	Ongoing	2014		Oncology	Medicinal Product	Yes	II	Non-profit organization	Grant agency
2012-002107-17		UK	University	Ongoing	2013		Oncology	Medicinal Product	Yes	III	Non-profit organization	Grant agency
ND	ISRCTN54531450	USA	university	Completed	2011	2017	Oncology	Medicinal Product	yes	II/III	Non-profit organization		No
	NCT00428480	USA	University	Completed	2007	2009	Neurology	Behavior	Yes	NA	Non-profit organization		No
2007-003187-22	NCT00515554	Italy	University	Ongoing	2008		Oncology	Medicinal Product	Yes	III	Both	University	Yes	2017	Yes	Yes	NA		DOI: 10.1016/S0140-6736(17)32134-7
2007-007587-21		Germany	University	Ongoing	2008		Oncology	Medicinal Product	Yes	III	For-Profit Organization	Industry
	NCT02789527	Switzerland	University	Completed	2015	2017	Medical genetics	Medicinal Product	Yes	ND	Non-profit organization		No
	ISRCTN14389453	Italy	University	Ongoing	2017		Musculoskeletal diseases	Behavior	yes	NA	Both
2011-000440-22		Germany	University	Ongoing	2012		Oncology	Medicinal Product	Yes	IV	Non-profit organization	Disease specific organization
ND	ISRCTN41024033	Germany	university	Completed	2007	2012	Oncology	Medicinal Product	yes	ND	Non-profit organization		Yes	2017	No	No	13.164	6 to 20	DOI: 10.1182/blood-2017-01-765057
	NCT03276767	Norway	University	Ongoing	2017		Prevention	Behavior	Yes	NA	Non-profit organization
	NCT03194919	Norway	University	Ongoing	2017		Prevention	Behavior	Yes	NA	Non-profit organization
	NCT03191825	Norway	University	Ongoing	2017		Prevention	Behavior	Yes	NA	Non-profit organization
2004-001156-37	NCT00125593	UK	University	Completed	2005	2010	Renal - Nephrology	Medicinal Product	Yes	III	Both	Grant agency	Yes	2016	No	No	5.42	0 to 5	DOI: 10.1136/heartjnl-2016-310970
2004-000629-32		UK	University	Completed	2006	2010	Oncology	Medicinal Product	Yes	III	For-Profit Organization	Industry	No
ND	ISRCTN21144362	UK	university	Ongoing	2007		Cardiology/Vascular Diseases	Surgery	yes	ND	Non-profit organization		Yes	2013	No	Yes	3.07		doi.org/10.1016/j.ejvs.2013.07.020
	NCT00106184	USA	University	Completed	2006	2010	Dermatology	Medicinal Product	Yes	II	Both		Yes	2012	No	No	6.918	6 to 20	DOI: 10.1002/art.37754
	NCT01788020	Germany	University	Ongoing	2013		Oncology	Medicinal Product	Yes	III	Non-profit organization
2014-004471-23		UK	University	Ongoing	2015		Infectious diseases	Medicinal Product	Yes	IV	Non-profit organization	Grant agency
2007-000513-12		Czech Republic	Hospital	Ongoing	2007		Trauma	Medicinal Product	No	IV	ND	ND
	NCT01440543	Czech Republic	Hospital	Completed	2011	2011	Gastroenterology	Diagnostic	No	NA	Non-profit organization	Hospital	Yes	2012	Yes	Yes	1.915	0 to 5	DOI: 10.1097/MEG.0b013e3283543f16
	NCT02563132	Czech Republic	Hospital	Completed	2015	2016	Gastroenterology	Diagnostic	No	NA	Non-profit organization	Hospital	No
	NCT02386618	Czech Republic	Hospital	Completed	2013	2015	Gastroenterology	Procedure	No	NA	Non-profit organization	Hospital	No
	NCT01933867	Czech Republic	Hospital	Completed	2013	2014	Gastroenterology	Diagnostic	No	NA	Non-profit organization	Hospital	Yes	2015	Yes	Yes	6.585	6 to 20	DOI: 10.1093/ecco-jcc/jjv093
	NCT01582178	Czech Republic	Hospital	Completed	2012	2012	Gastroenterology	Diagnostic	No	NA	Non-profit organization	Hospital	Yes	2013	Yes	Yes	2.017	0 to 5	DOI: 10.1111/codi.12336
	NCT01547247	Czech Republic	Hospital	Completed	2012	2012	Gastroenterology	Device	No	NA	Non-profit organization	Hospital	Yes	2012	Yes	Yes	1.61	0 to 5	DOI: 10.1111/j.1443-1661.2012.01402.x
	NCT02025244	Czech Republic	Hospital	Ongoing	2010		Gastroenterology	Diagnostic	No	NA	Non-profit organization	Hospital	No
	NCT02967094	Czech Republic	Hospital	Ongoing	2016		Gastroenterology	Medicinal Product	No	ND	Non-profit organization	Hospital	No
2005-002686-36		Czech Republic	University	Ongoing	2005		Pain	Medicinal Product	No	III	ND	ND
2011-001132-30		Czech Republic	University	Completed	2011	2014	Gastroenterology	Medicinal Product	No	IV	Non-profit organization	Grant agency IGA AZV	No
	NCT03588286	Australia	Hospital	Ongoing	2014		Cardiology	Procedure	Yes	NA	Non-profit organization
2008-006497-15	NCT00902915	Austria	Hospital	Completed	2009	2014	Oncology	Medicinal Product	Yes	II	Non-profit organization		No

## Sheet: Portugal
Trial ID	Other Trial ID/Funds	Country of Sponsor	Sponsor-Type of Institution	Status	Started	Completed	Therapeutic area	Intervention	Multinational (Y/N)	Phase	FUNDER TYPE	NON-PROFIT funder type	Publication	Date of Publication	PT authors	PT sites	Impact factor (year of publication)	Range IF	DOI
2014-005181-30	NCT02513394 (not mention Pt)	Austria	Research Institute	On-going	2015		Oncology	Medicinal Product	Y	III	Both	Research Institute	na
NCT01204333		The Netherlands	University	Completed	2011	2016	Cardiology/Vascular Diseases	Medicinal Product	Y	II/III	Non-profit organization	Foundation	Yes	2013	Yes	Yes	4.029	0 to 5	10.1111/j.1747-4949.2011.00753.x
NCT02998333		The Netherlands	University	On-going	2017		Musculoskeletal	Surgery	Y	na	Both	NPO	na
NCT02968186		Portugal	Hospital	On-going	2016		Psychiatry/Psychology	Behavior	N	na	Non-profit organization	IPO	na
2009-014409-15	NCT01280929	Portugal	Disease specific organization	Completed	2010	2013	Ophtalmology	Medicinal Product	N	II	For-Profit organization		Yes	2016	Yes	Yes	1.742	0 to 5	10.1159/000442026
2014-003491-23	NCT02359526	Portugal	Disease specific organization	Completed	2014	2016	Ophtalmology	Medicinal Product	N	IV	For-Profit organization		Yes	2017	Yes	Yes	1.826	0 to 5	10.1159/000455235
2009-016760-36	NCT01281098	Portugal	Disease specific organization	Completed	2010	2012	Ophtalmology	Medicinal Product	N	II	Non-profit organization	DIS_SO	No
2009-014612-34		Portugal	Disease specific organization	On-going	2011		Ophtalmology	Medicinal Product	N	II	Non-profit organization	DIS_SO	na
2013-001215-73		Portugal	Disease specific organization	Completed	2013	2013	Cardiology/Vascular Diseases	Medicinal Product	N	IV	Non-profit organization	DIS_SO	No
2013-001542-34		Portugal	Disease specific organization	Completed	2013	2014	Hematology	Medicinal Product	N	IV	Non-profit organization	DIS_SO	No
2013-003490-10	NCT01975714	Portugal	Disease specific organization	Completed	2013	2015	Ophtalmology	Medicinal Product	Y	IV	Both	DIS_SO	Yes	2016	Yes	Yes	2.349	0 to 5	10.1007/s00417-016-3299-9
2013-003640-23	NCT01941329	Portugal	Disease specific organization	Completed	2014	2016	Ophtalmology	Medicinal Product	Y	III	Both	DIS_SO	Yes	2018	Yes	Yes	7.479	6 to 20	10.1016/j.ophtha.2017.12.008
2015-001368-20	NCT02495181	Portugal	Disease specific organization	On-going	2015		Ophtalmology	Medicinal Product	Y	IV	Both	DIS_SO	na
ACTRN12607000559415	NCT00264511; NHMRC Project Grant 2008-2012,	Australia	Hospital	On-going	2006		Musculoskeletal	Procedure	Y	na	Non-profit organization	I-FA, IPO	na
NCT00882609		USA	Disease specific organization	Unkown	2009		Oncology	Device	Y	na	Non-profit organization	DIS_SO	NO
2004-004456-39	NCT00189553 (Not Pt)	France	Disease specific organization	Completed	2005	2012	Oncology	Medicinal Product	Y	III	Both	Dis_SO, IPO	Yes	2010	No	No	18.97	20 to 80	10.1200/JCO.2009.25.7519
2009-013869-26		Portugal	Disease specific organization	Completed	2009	2012	Dermatology	Medicinal Product	N	IV	Not indicated		No
2007-004632-24	NCT00852228	France	Disease specific organization	On-going	2008		Oncology	Medicinal Product	Y	II	Both	DIS_SO	na
ISRCTN45427977		Portugal	Foundation	Completed	2012	2012	General Practice	Behavior	N	na	For-Profit organization		YES	2017	Yes	Yes	2.134	0 to 5	10.1186/s12911-017-0416-6
2015-003997-33	NCT02618577, ISRCTN17309850	Germany	Disease Specific Organization	On-going	2016		Cardiology/Vascular Diseases	Medicinal Product	Y	III	For-Profit organization		na
NCT02102165		Belgium	Disease specific organization	On-going	2014		Oncology	Surgery	Y	na	Non-profit organization	DIS_SO	na
NCT03123601		Portugal	Other	On-going	2016		Geriatric	Behavior	N	na	Non-profit organization	NPO	na
2011-005189-39	NCT01526369	Ireland	Disease specific organization	Completed	2012	2015	Oncology	Medicinal Product	Y	III	Both	DIS_SO	No
2015-003679-31	NCT02655315; ISRCTN84188565	France	Hospital	On-going	2016		Neurology	Medicinal Product	Y	II	Both	I-FA	na
NCT02753192	FCT-ANR/NEU-SCC/0005/2012	France	Research Institute	On-going	2016		Neurology	Behavior	Y	na	Non-profit organization	N-FA, NPO, IPO	na
2007-001520-12		Portugal	Hospital	Completed	2008	2008	Neurology	Medicinal Product	N	III	Not indicated		No
NCT01967290	PTDC/SAU-NEU/102075/2008_SWORD	Portugal	Hospital	Completed	2013	2013	Neurology	Device	N	na	Non-profit organization	N-FA, NPO, IPO	Yes	2014	Yes	Yes	5.578	6 to 20	10.1038/srep05670
NCT00840788		Portugal	Hospital	Completed	2005	2007	Obstetrics/Gynecology	Surgery	N	na	Non-profit organization	NPO	No
NCT02167542		Portugal	Hospital	Completed	2010	2014	Pulmonary/Respiratory Diseases	Device	N	na	Non-profit organization	NPO	No
NCT01424202		Portugal	Hospital	Completed	2008	2010	Pulmonary/Respiratory Diseases	Device	N	na	Non-profit organization	NPO	Yes	2012	Yes	Yes	4.718	0 to 5	10.1186/cc11249
NCT01523912		Portugal	Hospital	Completed	2011	2015	Oncology	Device	N	na	Non-profit organization	NPO	Yes	2013	Yes	Yes	2.152	0 to 5	10.1097/MEG.0b013e32835f8fa5
NCT01560741		Portugal	Hospital	Unkown	2012		Pulmonary/Respiratory Diseases	Device	N	na	Non-profit organization	NPO	No
2012-005226-29	NCT01596894	Portugal	Hospital	Completed	2015	2015	Pediatrics/Neonatology	Medicinal Product	Y	III	Non-profit organization	IPO	Yes	2018	Yes	Yes	17.016	20 to 80	10.1136/gutjnl-2017-315199
ISRCTN53984585		Portugal	Hospital	Completed	2014	2015	Endocrinology	Surgery	N	na	Non-profit organization	DIS_SO, NPO	No
2014-001013-81		Portugal	Hospital	On-going	2014		Urology	Medicinal Product	N	II	Non-profit organization	NPO	na
NCT03015428		Portugal	Hospital	Completed	2015	2016	Psychiatry/Psychology	Behavior	N	na	Non-profit organization	NPO	Yes	2017	Yes	Yes	NA	NA	10.1016/j.pbj.2017.04.003
NCT02253667		Portugal	Hospital	Completed	2014	2015	Pulmonary/Respiratory Diseases	Device	N	na	Non-profit organization	NPO	NO
NCT02484651	2014-005238-76	Portugal	Hospital	Completed	2016	2017	Anesthesia	Medicinal Product	N	IV	For-Profit organization		No
NCT01337115		Portugal	Hospital	Completed	2011	2012	Anesthesia	Procedure	N	ni	Non-profit organization	NPO	Yes	2012	Yes	Yes	NA	NA	10.4236/ojanes.2012.24025
NCT02297828		Portugal	Hospital	Completed	2014	2014	Pulmonary/Respiratory Diseases	Device	N	na	Non-profit organization	NPO	Yes	2016	Yes	Yes	1.677	0 to 5	10.1016/j.jclinane.2016.06.024
NCT02406300		Portugal	Hospital	Unkown	2015		Anesthesia	Medicinal Product	N	ni	Non-profit organization	NPO	No
NCT02436694		Portugal	Hospital	On-going	2015		Anesthesia	Medicinal Product	N	ni	Non-profit organization	NPO	na
NCT03106064		Portugal	Hospital	On-going	2017		General Practice	Behavior	N	na	Non-profit organization	NPO	na
NCT02164825		Portugal	Hospital	Completed	2014	2014	Anesthesia	Medicinal Product	N	ni	Non-profit organization	NPO	No
NCT03575442		Portugal	Hospital	On-going	2017		Psychiatry/Psychology	Behavior	N	na	Non-profit organization	NPO	na
NCT01633294		Portugal	Hospital	Completed	2008	2012	Infections and Infectious Diseases	Medicinal Product	N	II/III	Non-profit organization	NPO	Yes	2012	Yes	Yes	4.798	0 to 5	10.1097/AOG.0b013e31826e46bc.
NCT01752140		Portugal	Hospital	Completed	2009	2010	Oncology	Surgery	N	na	Non-profit organization	NPO	No
NCT01904474	PTDC/DTP-PIC/0769/2012	Portugal	Hospital	Completed	2013	2015	Pediatrics/Neonatology	Behavior	N	na	Non-profit organization	N-FA, NPO	yes	2016	yes	yes	NA	NA	DOI 10.1186/s40608-016-0094-4
NCT02842879		Portugal	Hospital	Completed	2014	2015	Obstetrics/Gynecology	Device	N	na	Non-profit organization	NPO	Yes	2016	Yes	Yes	1.666	0 to 5	10.1016/j.ejogrb.2016.11.026
NCT02460185		Portugal	Hospital	Completed	2015	2016	Obstetrics/Gynecology	Behavior	N	na	Non-profit organization	NPO	No
NCT02985086		Portugal	Hospital	On-going	2013		Infections and Infectious Diseases	Medicinal Product	N	ni	Non-profit organization	NPO	na
NCT03200665		Portugal	Hospital	On-going	2015		Obstetrics/Gynecology	Device	N	na	Non-profit organization	N-FA, NPO	na
NCT02022124		Portugal	Hospital	Completed	2013	2015	Musculoskeletal	Medicinal Product	N	II	Non-profit organization	NPO	No
NCT02396017		Portugal	Hospital	Unkown	2015		Gastroenterology	Medicinal Product	N	IV	Non-profit organization	NPO	yes	2016	Yes	yes	2.9	0 to 5	doi: 10.1097/MCG.0000000000000460.
NCT02224495	PTDC/DES/113753/2009	Portugal	Hospital	Completed	2011	2013	Cardiology/Vascular Diseases	Behavior	N	na	Non-profit organization	I-FA, N-FA, NPO	yes	2015	yes	yes	1.78	0 to 5	doi: 10.1186/s13063-015-0612-6.
NCT03255525		Portugal	University	Completed	2017	2017	Rehabilitation & Sports	Behavior	N	na	Non-profit organization	NPO	No
NCT03255538		Portugal	University	Completed	2017	2017	Rehabilitation & Sports	Behavior	N	na	Non-profit organization	NPO	No
NCT03590171		Germany	University	On-going	2017		Oncology	Medicinal Product	Y	II	Non-profit organization	IPO	na						353
ISRCTN33469250		Portugal	Other	completed	2013	2017	Dental or Oral Health	Device	N	na	Non-profit organization	NPO	YES	2017	yes	yes	2.583	0 to 5	doi.org/10.1155/2017/6825213
2012-003314-13		Belgium	Hospital	On-going	2013		Dermatology	Medicinal Product	Y	III	Non-profit organization	IPO	na
ISRCTN44013133	NCT00389181 (Not Pt), ARUBA	USA	University	Completed	2006	2014	Neurology	Surgery	Y	na	Non-profit organization	I-FA	Yes	2014	No	No	45.217	20 to 80	10.1016/S0140-6736(13)62302-8.
NCT02682368		Ireland	Hospital	On-going	2015		Gastroenterology	Procedure	Y	na	Non-profit organization	IPO, DIS_SO	No
2005-004599-19		The Netherlands	Disease specific organization	On-going	2005		Pediatrics/Neonatology	Medicinal Product	Y	III	Not indicated		na
ISRCTN65076841		The Netherlands	Foundation	Completed	2005	2007	Musculoskeletal	Surgery	Y	na	Non-profit organization	DIS_SO	Yes	2006	No	Yes	1.987	0 to 5	10.1186/1471-2474-7-14
NCT00085228		Belgium	Disease specific organization	Completed	2004	2006	Oncology	Medicinal Product	Y	II	Both	DIS_SO	Yes	2009	No	Yes	5.647	6 to 20	10.1093/annonc/mdn784
2004-002714-11	NCT00182819, ACTRN12607000427471	Belgium	Disease specific organization	On-going	2005		Oncology	Medicinal Product	Y	III	Non-profit organization	I-FA, DIS_SO	na
NCT00263822		Belgium	Disease specific organization	Completed	2005	2008	Oncology	Medicinal Product	Y	III	Both	DIS_SO	YES	2014	No	yes	18.428	20 to 80	10.1200/JCO.2013.50.5669
2005-002625-31		Belgium	Disease specific organization	On-going	2006		Oncology	Medicinal Product	Y	III	Both	DIS_SO	na
2009-011580-36	NCT01123473	Belgium	Disease specific organization	Completed	2011	2014	Oncology	Medicinal Product	Y	II	Non-profit organization	DIS_SO	Yes	2015	Yes		20.982	20 to 80	10.1200/jco.2015.33.3_suppl.80
2009-010273-20	NCT01502696	Belgium	Disease specific organization	On-going	2012		Oncology	Medicinal Product	Y	III	Both	DIS_SO	na
2011-006342-32	NCT01597414	Belgium	Disease specific organization	On-going	2013		Oncology	Medicinal Product	Y	II	Both	DIS_SO	na
2014-000722-38	NCT02205047	Belgium	Disease specific organization	On-going	2015		Oncology	Medicinal Product	Y	II	Both	DIS_SO	na
2014-001486-27	NCT02172872	Belgium	Disease specific organization	On-going	2015		Oncology	Medicinal Product	Y	III	Both	DIS_SO	na
NCT03370796		Portugal	University	On-going	2017		Neurology	Behavior	N	na	Non-profit organization	NPO	na
NCT03514095		Portugal	University	On-going	2017		Neurology	Behavior	N	na	Non-profit organization	NPO	na
ISRCTN73259137		Portugal	University	Completed	2007	2008	Pediatrics/Neonatology	Procedure	N	na	Non-profit organization	N-FA, NPO	No
ISRCTN43067816		Portugal	University	Completed	2010	2010	Pediatrics/Neonatology	Behavior	N	na	Non-profit organization	NPO	Yes	2013	Yes	Yes	0.935	0 to 5	10.1016/j.jped.2013.03.022
NCT03623919		Portugal	University	On-going	2017		Geriatric	Behavior	N	na	Both	NPO	na
NCT03591185		Portugal	University	On-going	2017		Geriatric	Behavior	N	na	Both	NPO	na
NCT01709357		Portugal	University	Completed	2011	2012	Musculoskeletal	Procedure	N	na	Non-profit organization	NPO	Yes	2013	Yes	Yes	1.248	0 to 5	10.1016/j.jmpt.2013.04.008
NCT01853761		Portugal	University	Completed	2011	2011	Endocrinology	Device	N	na	Non-profit organization	NPO	Yes	2015	Yes	Yes	1.395	0 to 5	10.1089/acm.2014.0114
NCT01887080		Portugal	University	Completed	2012	2013	Cardiology/Vascular Diseases	Behavior	N	na	Non-profit organization	NPO	Yes	2017	Yes	Yes	1.921	0 to 5	10.1016/j.hlc.2016.08.004
NCT02110927		Portugal	University	Completed	2014	2014	Endocrinology	Device	N	na	Non-profit organization	NPO	No
NCT02390336		Portugal	University	Completed	2015	2015	Musculoskeletal	Procedure	Y	na	Non-profit organization	NPO	Yes	2016	Yes	Yes	2.158	0 to 5	10.1016/j.math.2015.10.007
NCT00091312		France	Disease specific organization	Unkown	2004		Oncology	Medicinal Product	Y	III	Non-profit organization	DIS_SO	No
2005-003463-23		France	Disease specific organization	Completed	2006	2016	Oncology	Medicinal Product	Y	III	Both	DIS_SO	Yes	2014	No	No	24.69	20 to 80	10.1016/S1470-2045(14)70227-X
2009-011186-88	NCT01064284	Italy	Foundation	Completed	2009	2014	Hematology	Medicinal Product	Y	IV	Non-profit organization	Foundation	Yes	2016	No	No	72.406	20 to 80	10.1056/NEJMoa1516437.
2016-003093-40	NCT03045406	Italy	Foundation	On-going	2017		Oncology	Medicinal Product	Y	III	Both	IPO	na
NCT02869399		Italy	Foundation	On-going	2015		Oncology	Nutrition	Y	na	Non-profit organization	Foundation	na
NCT02354313	2009-012807-25	Italy	Foundation	On-going	2010		Oncology	Medicinal Product	Y	III	Non-profit organization	Foundation	na
ISRCTN86043495		Italy	Foundation	Completed	2004	2005	Oncology	Medicinal Product	Y	III	For-Profit organization		Yes	2010	No	Yes	33.633	20 to 80	10.1016/S0140-6736(09)61964-4
2009-013648-35		Italy	Foundation	Completed	2010	2013	Pediatrics/Neonatology	Medicinal Product	Y	II/III	Both	I-FA	Yes	2014	No	Yes	2.723	0 to 5	10.1097/INF.0000000000000014
2013-001476-37	ISRCTN11193709, NCT02383108	Italy	Foundation	On-going	2015		Pediatrics/Neonatology	Medicinal Product	Y	II/III	Both	Foundation	na
2014-002632-14	ISRCTN91737921 ; NCT02259127	Italy	Foundation	On-going	2016		Infections and Infectious Diseases	Medicinal Product	Y	II/III	Both	Foundation	na
NCT02570919	PROSINT-IGRT A(1)	Portugal	Foundation	On-going	2015		Oncology	Radiation	N	na	Non-profit organization	Foundation	na
NCT02761889	HYPO	Portugal	Foundation	On-going	2013		Oncology	Radiation	N	na	Non-profit organization	Foundation	na
NCT02976402		Portugal	Foundation	On-going	2016		Oncology	Radiation	N	na	Non-profit organization	Foundation	na
NCT03543696		Portugal	Foundation	On-going	2011		Oncology	Radiation	N	na	Non-profit organization	Foundation	na
NCT01803919	ESCALE	Spain	Hospital	Completed	2013	2016	Urology	Device	Y	na	Non-profit organization	I-FA	Yes	2013	No	No	1.937	0 to 5	10.1186/1471-2490-13-38
2004-001286-17		Spain	Foundation	On-going	2006		Neurology	Medicinal Product	Y	II	Not indicated		na
2007-000649-36		Spain	Foundation	On-going	2007		Oncology	Medicinal Product	Y	III	Not indicated		na
2009-017995-26		France	Disease specific organization	On-going	2010		Oncology	Medicinal Product	Y	II	Both	DIS_SO	na
2007-003815-30		Spain	Disease specific organization	Completed	2007	2013	Gastroenterology	Medicinal Product	Y	III	Not indicated		No
2007-001519-52		France	Disease specific organization	Completed	2007	2012	Hematology	Medicinal Product	N	III	Both	DIS_SO	Yes	2013	No	Yes	24.725	20 to 80	10.1016/S1470-2045(13)70122-0
NCT01408810		Portugal	Disease specific organization	Completed	2011	2012	Gastroenterology	Medicinal Product	N	IV	Non-profit organization	DIS_SO	No
2009-013890-16		Portugal	Disease specific organization	Completed	2010	2012	Gastroenterology	Medicinal Product	N	IV	For-Profit organization		Yes	2016	Yes	Yes	5.813	6 to 20	10.1093/ecco-jcc/jjw112
2011-000877-29		Portugal	Disease specific organization	On-going	2011		Oncology	Medicinal Product	N	III	For-Profit organization		na
NCT00215722		Portugal	Disease specific organization	Unkown	2005		Oncology	Medicinal Product	N	II	Non-profit organization	DIS_SO	No
2008-008282-36		Portugal	Disease specific organization	Completed	2010	n.i.	Oncology	Medicinal Product	N	II	Not indicated		No
NCT01836744		Portugal	Disease specific organization	On-going	2013		Dental or Oral Health	Device	N	na	Both	NPO	na
2008-008922-55		Spain	Disease specific organization	On-going	2009		Oncology	Medicinal Product	Y	II	Not indicated		na
NCT00702611		Spain	Disease specific organization	Completed	2008	2013	Gastroenterology	Device	Y	na	Non-profit organization	DIS_SO	No
NCT02024061	PTDC/DES/113591/2009	Portugal	University	Unkown	2012		Pediatrics/Neonatology	Behavior	N	na	Non-profit organization	N-FA, NPO	YES	2016	yes	yes	2.2	0 to 5	10.1007/s00431-015-2654-x
NCT00561054	2006-000537-35	Portugal	Disease specific organization	Completed	2006	2010	Oncology	Medicinal Product	N	II	Non-profit organization	DIS_SO	No
2011-006056-37		Canada	Hospital	On-going	2013		Cardiology/Vascular Diseases	Medicinal Product	Y	III	For-Profit organization		na
ISRCTN12276176		USA	University	On-going	2016		Psychiatry/Psychology	Behavior	Y	na	Non-profit organization	IPO	na
NCT02638935		Germany	University	On-going	2016		Oncology	Device	Y	na	Both	IPO	na
NCT00639743	2006-005328-18	France	Hospital	On-going	2007		Pulmonary/Respiratory Diseases	Medicinal Product	Y	III	Both	IPO	na
NCT02067065		Portugal	Hospital	Completed	2014	2015	Anesthesia	Medicinal Product	N	ni	Non-profit organization	NPO	Yes	2016	Yes	Yes	5.444	0 to 5	10.1055/s-0042-105560
NCT02876133		Portugal	Hospital	On-going	2016		Oncology	Device	N	na	Non-profit organization	NPO	na
NCT02904733		Spain	Hospital	On-going	2017		Infections and Infectious Diseases	Behavior	Y	na	Both	IPO	No
ISRCTN58800729		Portugal	Hospital	Completed	2005	2008	Cardiology/Vascular Diseases	Surgery	N	na	Both	NPO	Yes	2008	Yes	Yes	1.415	0 to 5	10.1186/1745-6215-9-44
NCT02502877		Portugal	Hospital	Completed	2015	2016	Anesthesia	Medicinal Product	N	ni	Non-profit organization	NPO	No
NCT03182595		Portugal	Hospital	On-going	2017		General Practice	Medicinal Product	N	I	Non-profit organization	NPO	na
NCT02313961		Portugal	Hospital	On-going	2013		Cardiology/Vascular Diseases	Procedure	N	na	Non-profit organization	NPO	na
NCT03407027		Portugal	Hospital	On-going	2017		Musculoskeletal	Medicinal Product	N	IV	Non-profit organization	NPO	na
ISRCTN34532248		Germany	Hospital	Completed	2005	2012	Gastroenterology	Surgery	Y	na	For-Profit organization		No
ISRCTN89432944		Portugal	Hospital	Completed	2007	2007	Infections and Infectious Diseases	Nutrition	N	na	Non-profit organization	IPO	Yes	2010	Yes	Yes	4.595	0 to 5	10.1186/cc8844
NCT02074644	PAE-01-2013	Portugal	Hospital	On-going	2014		Urology	Surgery	N	na	Not indicated		na
2009-017903-28	NCT01208766	The Netherlands	Foundation	On-going	2010		Oncology	Medicinal Product	Y	III	Non-profit organization	DIS_SO	na
2010-020302-15		Portugal	Research Institute	On-going	2011		Neurology	Medicinal Product	Y	III	Non-profit organization	NPO	na
2013-000643-40	NCT02065713	Portugal	Research Institute	On-going	2014		Musculoskeletal	Medicinal Product	N	III	For-Profit organization		na
ISRCTN25644448		Portugal	Research Institute	On-going	2014		Cardiology/Vascular Diseases	Medicinal Product	Y	ni	Both	NPO	na
NCT02385019		Portugal	Research Institute	On-going	2015		Hematology	Medicinal Product	N	I/II	Non-profit organization	I-FA, NPO	na
NCT03578614	FCT	Portugal	Research Institute	On-going	2016		Geriatric	Behavior	N	na	Non-profit organization	N-FA	na
NCT02053038		UK	University	On-going	2014		Cardiology/Vascular Diseases	Device	Y	na	Both	IPO	YES			see publication and complete
2009-015113-44	NCT01066962	France	Research Institute	Completed	2010	2013	Infections and Infectious Diseases	Medicinal Product	Y	III	Both	I-FA, IPO	yes	2014	No	Yes	45.217	20 to 80	10.1016/S0140-6736(14)61170-3
NCT03297346		France	Research Institute	On-going	2017		Oncology	Device	Y	na	Non-profit organization	IPO	na
NCT01961635		Portugal	Other	Completed	2016	2017	Dental or Oral Health	Device	N	na	For-Profit organization		na
NCT01963754		Portugal	Other	On-going	2014		Dental or Oral Health	Device	N	na	For-Profit organization		No
NCT01970826		Portugal	Other	Unkown	2014		Dental or Oral Health	Procedure	N	na	For-Profit organization		No
NCT03496428		Portugal	Other	On-going	2017		Dental or Oral Health	Device	N	na	Non-profit organization	Other
NCT03391258		Portugal	Other	Completed	2015	2018	Dental or Oral Health	Procedure	N	na	Non-profit organization	Other
NCT01939171		Bolivia	Hospital	Completed	2010	2012	Nephrology	Medicinal Product	N	II	Non-profit organization	NPO	No
2010-021396-81		Spain	Research Institute	On-going	2011		Oncology	Medicinal Product	Y	III	Non-profit organization	IPO	na
2005-001324-36		Spain	Research Institute	Completed	2005	n.i.	Ophtalmology	Medicinal Product	Y	III	Not indicated		No
ACTRN12616001365459		Portugal	University	Completed	2014	n.i.	Pediatrics/Neonatology	Behavior	N	na	Non-profit organization	NPO	No
NCT02588963		Portugal	University	On-going	2015		Pulmonary/Respiratory Diseases	Behavior	N	na	Non-profit organization	NPO	na
ISRCTN70763996	SFRH/BD/47579/2008	Portugal	University	Completed	2011	2013	Musculoskeletal	Behavior	N	na	Non-profit organization	NPO	Yes	2015	Yes	Yes	1.83	0 to 5	10.1007/s12529-014-9432-4
ISRCTN02221709	FCT/ SFRH/BD/81515/2011	Portugal	University	Completed	2012	2016	Oncology	Behavior	N	na	Not indicated		Yes	2016	Yes	Yes	1.96	0 to 5	10.1186/s12905-016-0302-x
NCT03623724	PTDC/MHC-PCL/1991/2014	Portugal	University	On-going	2017		Psychiatry/Psychology	Behavior	N	na	Non-profit organization	NPO, IPO	na
2012-003058-10		Switzerland	Disease specific organization	On-going	2013		Oncology	Medicinal Product	Y	II	For-Profit organization		na
NCT02308085		Switzerland	Disease specific organization	On-going	2014		Oncology	Procedure	Y	na	Non-profit organization	DIS_SO	na
NCT00975676		Switzerland	Disease Specific Organization	On-going	2008		Oncology	Diagnostic	Y	na	Non-profit organization	DIS_SO	na
NCT01599559		Switzerland	Disease specific organization	On-going	2011		Oncology	Radiation	Y	III	Non-profit organization	DIS_SO	na
NCT02357303		Portugal	Hospital	Completed	2015	2016	Gastroenterology	Medicinal Product	N	IV	Non-profit organization	DIS_SO, NPO	Yes	2017	Yes	Yes	6.629	0 to 5	10.1055/s-0042-119034
NCT02955901		Portugal	Hospital	On-going	2017		Gastroenterology	Nutrition	N	na	Non-profit organization	NPO	na						10.1055/s-0042-119034
2012-001502-26		Portugal	Hospital	Completed	2012	2015	Oncology	Medicinal Product	N	II	Non-profit organization	DIS_SO, NPO	No
2007-007257-31		Portugal	Hospital	Completed	2008	2010	Oncology	Medicinal Product	N	II	Not indicated		No
ACTRN12616000697482		Portugal	Hospital	On-going	2016		Oncology	Device	N	na	Non-profit organization	NPO	na
2013-001203-36		Portugal	Hospital	On-going	2014		Oncology	Medicinal Product	N	II	For-Profit organization		na
NCT01547208		Italy	Hospital	On-going	2012		Cardiology/Vascular Diseases	Procedure	Y	na	Non-profit organization	IPO	na
2012-002535-28		UK	University	On-going	2013		Musculoskeletal	Medicinal Product	Y	IV	Non-profit organization	IPO	na
ISRCTN01096902	NCT00735137	UK	Hospital	Completed	2008	2008	Obstetrics/Gynecology	Device	Y	na	Non-profit organization	DIS_SO	Yes	2016	No	Yes	72.406	20 to 80	10.1056/NEJMoa1511014.
NCT01044628		France	University	On-going	2010		Pulmonary/Respiratory Diseases	Device	Y	na	Non-profit organization	I-FA	na
2004-001756-36		France	Disease specific organization	On-going	2005		Oncology	Medicinal Product	Y	III	Not indicated		na
2008-008202-52	NCT01122472; ACTRN12611000085976	France	Disease specific organization	On-going	2009		Oncology	Medicinal Product	Y	III	Both	DIS_SO	na
2011-002792-42	NCT01650701	France	Disease specific organization	On-going	2012		Oncology	Medicinal Product	Y	III	For-Profit organization		na
2012-001580-68	NCT01796002	France	Disease specific organization	On-going	2013		Oncology	Medicinal Product	Y	III	Both	DIS-SO	na
2012-002542-20	NCT01865110	France	Disease specific organization	On-going	2014		Oncology	Medicinal Product	Y	III	Both	DIS_SO	na
2013-000450-22		France	Disease Specific Organization	On-going	2014		Oncology	Medicinal Product	Y	III	For-Profit organization		na
NCT01774474		The Netherlands	Foundation	Completed	2013	2016	Ophtalmology	Medicinal Product	Y	III	Non-profit organization	DIS_SO	No
ISRCTN14411440		Spain	Foundation	Completed	2009	2010	Psychiatry/Psychology	Behavior	Y	na	Non-profit organization	I-FA	Yes	2014	No	Yes	2.44	0 to 5	10.1097/WAD.0000000000000003
NCT03358004		Italy	Research Institute	On-going	2017		Oncology	Medicinal Product	Y	II	Non-profit organization	IPO	na
NCT01223248		USA	Disease specific organization	On-going	2010		Oncology	Radiation	Y	na	Non-profit organization	IPO	na
2014-005172-28		Canada	Disease specific organization	On-going	2016		Cardiology/Vascular Diseases	Medicinal Product	Y	III	Non-profit organization	DIS_SO	na
ACTRN12605000005651	VITATOPS	Australia	Other	On-going	2004		Cardiology/Vascular Diseases	Nutrition	Y	na	Non-profit organization	I-FA	na
ACTRN12613000241730	SMARRT	Australia	Other	On-going	2014		Infections and Infectious Diseases	Medicinal Product	Y	II	Non-profit organization	I-FA	na
2005-001490-95	NCT00110812	USA	Disease specific organization	On-going	2005		Infections and Infectious Diseases	Medicinal Product	Y	II	Both	DIS_SO	na
NCT01471522	1U01HL105907 ( US NIH Grant/Contract Award Number )	USA	University	On-going	2012		Cardiology/Vascular Diseases	Procedure	Y	ni	Non-profit organization	I-FA, IPO	na
NCT00625898		USA	Foundation	Completed	2008	2014	Oncology	Medicinal Product	Y	III	Both	DIS-SO	NO
2015-003910-26		Portugal	Disease Specific Organization	On-going	2017		Cardiology/Vascular Diseases	Medicinal Product	N	II	Non-profit organization	DIS-SO	na
ISRCTN14574075		UK	Hospital	On-going	2016		Urology	Surgery	Y	na	For-Profit organization		na
2008-006439-12	NCT00867048	USA	University	On-going	2009		Infections and Infectious Diseases	Medicinal Product	Y	IV	Both	DIS_SO, IPO	na
ISRCTN11928413		Portugal	Disease specific organization	Completed	2010	2014	Pediatrics/Neonatology	Device	N	na	Non-profit organization	DIS_SO	No
2014-001205-41	VIPER	Portugal	Disease specific organization	On-going	2015		Cardiology/Vascular Diseases	Medicinal Product	N	III	For-Profit organization		na
NCT02173860	SAVE-IT	Portugal	Disease specific organization	On-going	2014		Cardiology/Vascular Diseases	Device	Y	na	Both	DIS_SO	na
NCT00276640		France	Disease Specific Organization	On-going	2004		Oncology	Medicinal Product	Y	ni	Non-profit organization	DIS_SO	na
2012-000394-23		Spain	Disease specific organization	Completed	2012	2015	Oncology	Medicinal Product	Y	II	Both	DIS_SO	No
ISRCTN73916115	NCT00716079; ACTRN12608000362392 (Not Pt)	Australia	Research Institute	Completed	2008	2012	Cardiology/Vascular Diseases	Medicinal Product	Y	ni	Non-profit organization	I-FA	Yes	2010	No	Yes	3.125	0 to 5	10.1111/j.1747-4949.2010.00415.x
ACTRN12611000236998	ENCHANTED; ISRCTN82387104 NCT01422616 (Pt não aparece)	Australia	Research Institute	On-going	2011		Cardiology/Vascular Diseases	Medicinal Product	Y	III	Non-profit organization	I-FA, DIS_SO, IPO	na
NCT02208154		The Netherlands	University	Completed	2013	2017	Infections and Infectious Diseases	Medicinal Product	Y	III	Non-profit organization	IPO	NO
NCT00976638		The Netherlands	University	Completed	2008	2011	Infections and Infectious Diseases	Diagnostic	Y	na	Non-profit organization	I-FA	YES	2014	yes	yes	22.433	20 to 80	doi: 10.1016/S1473-3099(13)70295-0
NCT01957436		France	Hospital	On-going	2013		Oncology	Medicinal Product	Y	III	Both	DIS-SO	na
2012-000142-35		France	Hospital	Completed	2014	n.i.	Oncology	Medicinal Product	Y	III	For-Profit organization		NO
NCT03329430		Spain	University	Completed	2017	2017	Musculoskeletal	Device	N	na	Non-profit organization	IPO	No
NCT02539914		Portugal	University	Completed	2015	2016	Cardiology/Vascular Diseases	Behavior	N	na	Non-profit organization	IPO	No
NCT02857803		Portugal	University	On-going	2016		Rehabilitation & Sports	Behavior	N	na	Non-profit organization	IPO	na
ACTRN12611001164987	ProBalance, ACTRN12612000301864	Portugal	University	Completed	2011	n.i.	Rehabilitation & Sports	Behavior	N	na	Non-profit organization	N-FA	No
NCT02053870	PTDC/SAU-BEB/101943/2008	Portugal	University	Completed	2009	2013	Pulmonary/Respiratory Diseases	Behavior	N	na	Non-profit organization	N-FA, NPO	Yes	2016	Yes	Yes	3.01	0 to 5	10.1016/j.physio.2015.03.3723
ISRCTN75243042		Portugal	University	Completed	2009	2013	Oncology	Behavior	N	na	Non-profit organization	N-FA	No
NCT02048306	RIPD/CIF/109502/2009	Portugal	University	Completed	2012	2013	Pulmonary/Respiratory Diseases	Behavior	N	na	Non-profit organization	N-FA, NPO	Yes	2015	Yes	Yes	5.94	0 to 5	10.1378/chest.14-1488
NCT02050711	SFRH/BD/84665/2012	Portugal	University	Completed	2013	2013	Pulmonary/Respiratory Diseases	Behavior	N	na	Non-profit organization	NPO	Yes	2014	Yes	Yes	1.87	0 to 5	10.4187/respcare.02742
NCT02122614	SFRH/BD/81328/2011	Portugal	University	Completed	2014	2015	Pulmonary/Respiratory Diseases	Behavior	N	na	Non-profit organization	NPO	Yes	2016	Yes	Yes	1.818	0 to 5	10.1177/1479972315619574
NCT02490826		Portugal	University	On-going	2014		Pediatrics/Neonatology	Behavior	N	na	Non-profit organization	NPO	na
NCT02746835		Portugal	University	Completed	2015	2016	Rehabilitation & Sports	Behavior	N	na	Non-profit organization	NPO	No
NCT03029260		Portugal	University	Completed	2017	2017	Rehabilitation & Sports	Behavior	N	na	Non-profit organization	NPO	No
NCT03090529		Portugal	University	On-going	2017		Cardiology/Vascular Diseases	Behavior	N	na	Non-profit organization	NPO	na
NCT02553005		Portugal	University	Unkown	2015		Musculoskeletal	Procedure	N	na	Non-profit organization	NPO	Yes	2016	Yes	ni	ni		10.1016/S2095-4964(16)60254-6
NCT03024645	SFRH/BPD/93996/2013	Portugal	University	On-going	2017		Psychiatry/Psychology	Behavior	N	na	Non-profit organization	NPO	No
ISRCTN87835631		Portugal	University	On-going	2011		Dental or Oral Health	Device	N	na	Non-profit organization	NPO	na
ISRCTN37081460		Portugal	University	Completed	2012	2012	Musculoskeletal	Behavior	N	na	Non-profit organization	NPO	Yes	2017	Yes	Yes	2.3	0 to 5	10.1016/j.ctcp.2017.05.013
NCT03517605		Portugal	University	On-going	2017		Cardiology/Vascular Diseases	Behavior	N	na	Non-profit organization	NPO	na
ISRCTN93104189		Portugal	University	Completed	2008	2008	Endocrinology	Behavior	N	na	Non-profit organization	NPO	Yes	2016	Yes	Yes	1.215	0 to 5	NA
NCT00513084	FCT-POCI/DES/57705/2004	Portugal	University	Unkown	2004		Eating habits	Behavior	N	na	Non-profit organization	N-FA, NPO	YES	2012	yes	yes	4.3	0 to 5	DOI: 10.1249/MSS.0b013e31824d922a
ISRCTN68970559		Portugal	University	Completed	2007	2008	Dental or Oral Health	Medicinal Product	N	ni	Non-profit organization	NPO	Yes	2009	Yes	Yes	1.922	0 to 5	10.1111/j.1601-0825.2009.01513.x
NCT01477294		Portugal	University	Completed	2010	2010	Eating habits	Nutrition	N	na	Non-profit organization	DIS_SO	Yes	2013	Yes	Yes	3.534	0 to 5	10.1371/journal.pone.0068936
NCT01832545		Portugal	University	Completed	2011	2012	Musculoskeletal	Behavior	N	na	Non-profit organization	NPO	Yes	2013	Yes	Yes	1.898	0 to 5	10.1186/1471-2474-14-320.
NCT02413151	PTDC/DES/120249/2010	Portugal	University	Unkown	2012		Cardiology/Vascular Diseases	Device	N	na	Non-profit organization	N-FA, NPO	YES	2017	yes	yes	0.8	0 to 5	doi.org/10.1016/j.repc.2017.02.016
NCT02190331	SFRH/BD/77633/2011	Portugal	University	Completed	2012	2013	Pediatrics/Neonatology	Behavior	N	na	Non-profit organization	NPO	Yes	2016	Yes	Yes	2.158	0 to 5	10.1016/j.math.2015.05.001
NCT01899482	SFRH/BD/62673/2009	Portugal	University	Completed	2013	2013	Cardiology/Vascular Diseases	Behavior	N	na	Non-profit organization	NPO	Yes	2014	Yes	Yes	2.21	0 to 5	10.1177/0268355513502787
NCT02007681		Portugal	University	Completed	2013	2013	Occupational	Behavior	N	na	Non-profit organization	NPO	Yes	2015	Yes	Yes	2.052	0 to 5	10.1186/s13063-015-1015-4.
ACTRN12616000929404		Portugal	University	Completed	2013	n.i.	General Practice	Behavior	N	na	Non-profit organization	NPO	No
NCT02377037		Portugal	University	Completed	2014	2015	Occupational	Device	N	na	Non-profit organization	NPO	Yes	2016	Yes	Yes	2.13	0 to 5	10.1007/s00421-015-3279-5
NCT02468882		Portugal	University	On-going	2014		Oncology	Nutrition	N	na	Non-profit organization	NPO	na
NCT00353665		Portugal	University	Completed	2005	2009	Neurology	Medicinal Product	N	II/III	For-Profit organization		Yes	2010	Yes	Yes	3.08	0 to 5	10.3109/17482968.2010.498521
NCT01236950		Portugal	University	Completed	2007	2008	Dental or Oral Health	Medicinal Product	N	ni	For-Profit organization		No
NCT01236963		Portugal	University	Completed	2007	2008	Dental or Oral Health	Device	N	na	For-Profit organization		No
NCT02899481		Portugal	University	On-going	2016		Obstetrics/Gynecology	Device	N	na	Non-profit organization	NPO	na
NCT02941770	1332/CC1942016	Portugal	University	On-going	2016		Endocrinology	Behavior	N	na	Non-profit organization	NPO	na
NCT03137836		Portugal	University	Completed	2016	2016	Occupational	Behavior	N	na	Non-profit organization	NPO	YES	2018	yes	yes	3.929	0 to 5	doi.org/10.1016/j.jsams.2018.01.007
ACTRN12616001432404		Portugal	University	On-going	2016		Psychiatry/Psychology	Behavior	N	na	Non-profit organization	I-FA	na
NCT03320655		Portugal	University	On-going	2017		Cardiology/Vascular Diseases	Behavior	N	na	Non-profit organization	NPO	No
NCT03335319		Portugal	University	On-going	2017		Cardiology/Vascular Diseases	Behavior	N	ni	Non-profit organization	NPO	na
NCT03361592		Portugal	University	On-going	2017		Rehabilitation & Sports	Behavior	N	ni	Non-profit organization	NPO	na
ISRCTN10744300		Portugal	University	Completed	2017	2017	Rehabilitation & Sports	Behavior	N	na	Non-profit organization	IPO	No
ISRCTN13355076		Portugal	University	On-going	2014		Cardiology/Vascular Diseases	Behavior	N	na	Non-profit organization	N-FA	na
NCT03588871		Portugal	University	On-going	2017		Dental or Oral Health	Procedure	N	na	Both	NPO	na
NCT01769807		Portugal	University	Completed	2004	2008	General Practice	Device	N	na	Non-profit organization	N-FA, NPO	Yes	2013	Yes	Yes	2.489	0 to 5	10.1186/1471-2466-13-13
ISRCTN76013675	(FCT) PTDC/DES/108372/2008	Portugal	University	Completed	2010	2013	Pediatrics/Neonatology	Behavior	N	na	Non-profit organization	N-FA	Yes	2016	Yes	Yes	5.487	0 to 5	10.1038/ijo.2015.168
ISRCTN34354086		Portugal	University	Completed	2010	2013	Psychiatry/Psychology	Behavior	N	na	Non-profit organization	NPO	Yes	2014	Yes	Yes	1.912	0 to 5	10.1089/jpm.2013.0567
ISRCTN79212143		Portugal	University	Completed	2014	2014	Dental or Oral Health	Medicinal Product	N	ni	Non-profit organization	NPO	No
NCT03031951		Portugal	University	On-going	2016		Endocrinology	Behavior	N	na	Non-profit organization	NPO	na
NCT03511092		Portugal	University	Completed	2017	2017	Rehabilitation & Sports	Nutrition	N	na	Non-profit organization	NPO	NO
NCT01874132		Portugal	University	Completed	2011	2014	Cardiology/Vascular Diseases	Behavior	N	na	Non-profit organization	NPO	Yes	2014	Yes	Yes	2.065	0 to 5	10.1055/s-0034-1374639; https://doi.org/10.1016/j.exger.2013.04.008
NCT02631902	ISRCTN09240628	Portugal	University	On-going	2015		Endocrinology	Nutrition	N	na	Non-profit organization	NPO	na
ACTRN12617001170314		Portugal	University	On-going	2017		Musculoskeletal	Behavior	N	ni	For-Profit organization		na
NCT01397123	Pest-OE/SAL/U10617/2011	Portugal	University	Completed	2007	2009	Eating habits	Behavior	N	na	Non-profit organization	N-FA	YES	2013	yes	yes	3.25	0 to 5	doi.org/10.1016/j.ypmed.2013.02.027
NCT02580123		Portugal	University	Completed	2012	2014	Eating habits	Nutrition	N	na	Non-profit organization	N-FA, NPO	Yes	2013	Yes	Yes	3.25	0 to 5	10.1016/j.ypmed.2013.02.027
NCT02074501		Portugal	University	Unkown	2014		Cardiology/Vascular Diseases	Behavior	N	na	Non-profit organization	NPO	YES	2016	yes	yes	0.2	0 to 5	doi.org/10.19131/rpesm.0110
ISRCTN37668662	PTDC/MHC-PCL/4974/2012	Portugal	University	On-going	2015		Endocrinology	Behavior	N	na	Non-profit organization	N-FA	na
NCT03045237		Portugal	University	On-going	2015		Obstetrics/Gynecology	Behavior	N	ni	Non-profit organization	N-FA, NPO	na
NCT03585218		Portugal	University	On-going	2017		Oncology	Medicinal Product	N	III	Non-profit organization	NPO	na
ISRCTN33698297		Portugal	University	Completed	2007	2009	Rehabilitation & Sports	Behavior	N	na	Non-profit organization	NPO	Yes	2012	Yes	Yes	3.408	0 to 5	10.1007/BF03261962
NCT01432639	PTDC/DES/113753/2009	Portugal	University	Completed	2011	2012	Cardiology/Vascular Diseases	Behavior	N	na	Non-profit organization	N-FA	YES	2015	yes	yes	3.942	0 to 5	doi.org/10.1016/j.atherosclerosis.2014.12.057
NCT01580943		Portugal	University	Completed	2011	2012	Dental or Oral Health	Medicinal Product	N	I/II	Non-profit organization	NPO	No
NCT01597817		Portugal	University	Completed	2011	2012	Dermatology	Other - textile	N	na	Non-profit organization	NPO	Yes	2015	Yes	Yes	4.411	0 to 5	10.1371/journal.pone.0142844
NCT01502722		Portugal	University	Completed	2012	2012	Endocrinology	Nutrition	N	na	Non-profit organization	NPO	No
NCT01555775	SFRH/BD/75276/2010	Portugal	University	Completed	2012	2012	Eating habits	Nutrition	N	na	Non-profit organization	NPO	No
NCT01771094	Nº30/CEUP/2011 and	Portugal	University	Completed	2012	2012	Eating habits	Nutrition	N	na	Non-profit organization	NPO	No
2013-002269-21	NCT02017561	Portugal	University	On-going	2013		Cardiology/Vascular Diseases	Medicinal Product	N	II	Both	N-FA	na
NCT02027675	MERIIT project	Portugal	University	Completed	2014	2014	Endocrinology	Nutrition	N	na	Non-profit organization	NPO	No
NCT02099357		Portugal	University	Completed	2014	2015	Neurology	Nutrition	N	na	Non-profit organization	NPO	No
NCT02151279		Portugal	University	Unkown	2014		Pulmonary/Respiratory Diseases	Nutrition	N	na	Non-profit organization	NPO	YES	2016	yes	yes	1.91	0 to 5	doi: 10.1016/j.anai.2016.02.004
NCT02607761	PTDC/MHC-PSC/4195/2012	Portugal	University	Completed	2014	2016	Obstetrics/Gynecology	Behavior	N	na	Non-profit organization	N-FA, NPO	Yes	2017	Yes	Yes	1.558	0 to 5	10.1080/13625187.2017.1288903
NCT02150915		Portugal	University	Completed	2014	2014	Neurology	Procedure	N	na	Non-profit organization	NPO	No
NCT02405507		Portugal	University	On-going	2015		Eating habits	Nutrition	N	na	Non-profit organization	N-FA, NPO	na
NCT02613715		Portugal	University	Completed	2015	2015	Endocrinology	Nutrition	N	na	Both	NPO	No
NCT02934815	FPCEUP/BreastCancerCare	Portugal	University	On-going	2015		Oncology	Behavior	N	na	Non-profit organization	N-FA	na
NCT02975856	UID/QUI/50006/2013	Portugal	University	Completed	2015	2016	Eating habits	Nutrition	N	na	Both	N-FA, NPO	Yes	2017	Yes	Yes	3.289	0 to 5	10.1039/C7FO00329C
NCT02813993	SFRH/BD/103234/2014	Portugal	University	On-going	2016		Obstetrics/Gynecology	Behavior	N	na	Non-profit organization	NPO	na
NCT02814006		Portugal	University	On-going	2016		Obstetrics/Gynecology	Behavior	N	na	Non-profit organization	N-FA	na
NCT02843048	PTDC/DTP-DES/0968/2014 ; POCI-01-0145-FEDER-016707	Portugal	University	On-going	2016		Endocrinology	Behavior	N	na	Non-profit organization	N-FA	na
NCT03062735		Portugal	University	On-going	2017		Rehabilitation & Sports	Behavior	N	ni	Non-profit organization	NPO	na
NCT03122275		Portugal	University	On-going	2017		Oncology	Behavior	N	ni	Non-profit organization	NPO	na
NCT01770327		Portugal	University	Completed	2012	2012	General Practice	Behavior	N	na	Non-profit organization	NPO	No
ISRCTN19620485		Portugal	University	On-going	2016		Psychiatry/Psychology	Behavior	N	na	No funding		na
NCT02698371		Portugal	University	On-going	2015		Dental or Oral Health	Device	N	na	Non-profit organization	NPO	na
ACTRN12616000580471		Portugal	University	Completed	2016	n.i.	Rehabilitation & Sports	Behavior	N	na	For-Profit organization		No
2006-006889-42		Portugal	University	Completed	2007	2011	Endocrinology	Medicinal Product	N	II	Both	NPO	Yes	2017	Yes	Yes	3.838	0 to 5	10.1111/bcp.13198
NCT02366117		Portugal	University	Unkown	2012		Neurology	Behavior	N	na	Non-profit organization	NPO	YES	2017	yes	yes	2.9	0 to 5	10.1007/s00127-017-1416-7
NCT01984034		Portugal	University	Unkown	2013		General Practice	Behavior	N	na	Non-profit organization	NPO	Yes	2014	Yes	Yes	4.122		10.1186/1748-5908-9-10
NCT02280538	Funding Number: MS-INSA, NOVA-FCM-Rheuma-2	Portugal	University	On-going	2014		Musculoskeletal	Device	N	na	Non-profit organization	NPO	na
NCT02492217		Portugal	University	On-going	2015		Musculoskeletal	Medicinal Product	N	IV	Non-profit organization	NPO	na
2013-004406-25		Portugal	University	On-going	2014		Musculoskeletal	Medicinal Product	N	IV	For-Profit organization		na
NCT01385319		Italy	University	On-going	2011		Cardiology/Vascular Diseases	Device	Y	na	Non-profit organization	IPO	na
NCT02105610		Italy	University	On-going	2014		Cardiology/Vascular Diseases	Medicinal Product	Y	IV	Non-profit organization	IPO	na
2015-003146-75	ISRCTN65055502, NCT02599480	Belgium	University	On-going	2016		Cardiology/Vascular Diseases	Medicinal Product	Y	II	Non-profit organization	I-FA, DIS_SO, IPO	na
2004-001496-20	ISRCTN43372330	UK	University	On-going	2005		Oncology	Medicinal Product	Y	II	Not indicated		na
NCT02333175		UK	University	On-going	2014		Neurology	Behavior	Y	na	Non-profit organization	NPO	na
NCT01764646		Switzerland	University	On-going	2012		Oncology	Radiation	Y	na	Non-profit organization	IPO	na
2012-004873-14	NCT01774474	The Netherlands	University	On-going	2013		Ophtalmology	Medicinal Product	Y	III	Both	DIS_SO	na
NCT02066220		Germany	University	On-going	2014		Oncology	Medicinal Product	Y	II/III	Non-profit organization	IPO	na
NCT03036462	2016-000068-40, FAIR-HF2-DZHK5 ( Other Grant/Funding Number: Deutsches Zentrum für Herzkreislaufforschung )	Germany	University	On-going	2017		Cardiology/Vascular Diseases	Medicinal Product	Y	IV	Both	IPO	na
NCT03098992		Ireland	Hospital	On-going	2017		Nephrology	Device	Y	na	For-Profit organization		na
2006-006130-17	NCT00646854	Denmark	Hospital	Unkown	2007		Oncology	Medicinal Product	Y	III	Both	DIS_SO	Yes	2012	No	No	20.982	20 to 80	10.1200/JCO.2011.40.2719
NCT00315770		Iceland	Hospital	Unkown	2004		Eating habits	Nutrition	ni	na	Non-profit organization	I-FA, IPO	Yes	2013	yes	yes	2.9	0 to 5	doi:10.1038/ejcn.2013.6
2012-000793-30	NCT01802814	Germany	Hospital	On-going	2014		Pediatrics/Neonatology	Medicinal Product	Y	III	Non-profit organization	I-FA, IPO	na
NCT02400229	DISCHARGE	Germany	Hospital	On-going	2015		Cardiology/Vascular Diseases	Procedure	Y	na	Non-profit organization	I-FA, IPO	na
2012-001249-41	FP7	Switzerland	Hospital	On-going	2013		Eating habits	Medicinal Product	Y	III	Both	I-FA	na
2013-000506-37	NCT01788020	Germany	Hospital	On-going	2014		Oncology	Medicinal Product	Y	III	Both	IPO	No
NCT03366272		Germany	Hospital	On-going	2017		Oncology	Medicinal Product	Y	II/III	Both	DIS_SO, IPO	na
ISRCTN57061190		UK	Hospital	Completed	2012	2015	Pediatrics/Neonatology	Medicinal Product	Y	I/II	Non-profit organization	I-FA	No
NCT02845791		UK	Hospital	On-going	2016		Endocrinology	Behavior		na	Non-profit organization	DIS_SO, NPO	na
NCT02444338		Germany	University	On-going	2015		Cardiology/Vascular Diseases	Device	Y	na	Non-profit organization	IPO	na
2013-001657-28		Germany	University	On-going	2014		Cardiology/Vascular Diseases	Medicinal Product	Y	IV	For-Profit organization		na
NCT00294658	NIH grant	UK	University	Completed	2006	2015	Neurology	Medicinal Product	Y	III	Non-profit organization	I-FA, IPO	Yes	2016	No	Yes	72.406	20 to 80	10.1056/NEJMoa1602489
2004-000238-36	ISRCTN25765518- IST-3	UK	University	On-going	2005		Cardiology/Vascular Diseases	Medicinal Product	Y	III	Non-profit organization	I-FA, DIS_SO, IPO	na
ISRCTN34555414		UK	University	On-going	2009		Musculoskeletal	Procedure	Y	na	Non-profit organization	DIS_SO	na
NCT01864265	2013-000337-13	Germany	University	On-going	2013		Musculoskeletal	Medicinal Product	Y	III	Both	IPO	na
ISRCTN14389453		Italy	University	On-going	2017		Musculoskeletal	Behavior	Y	na	Non-profit organization	IPO	na
ISRCTN81935608	EuroFIT-FP7	UK	University	On-going	2013		Occupational	Behavior	Y	na	Non-profit organization	I-FA	na
2011-000440-22	NCT01596114	Germany	University	On-going	2012		Oncology	Medicinal Product	Y	IV	Non-profit organization	DIS_SO	na
ISRCTN88405328		UK	University	On-going	2015		Endocrinology	Behavior	Y	na	Non-profit organization	I-FA	na
NCT00912613		UK	University	Completed	2007	2008	Musculoskeletal	Behavior	Y	na	Non-profit organization	NPO	YES	2010	yes	yes	4.595	6 to 20	http://ccforum.com/content/14/5/R168
NCT02216786		UK	University	On-going	2014		Oncology	Medicinal Product	Y	II	Both	IPO	na
2013-002403-34		UK	University	On-going	2013		Oncology	Medicinal Product	Y	II	For-Profit organization		na
ISRCTN30784467		UK	University	Completed	2007	2008	Psychiatry/Psychology	Behavior	Y	na	Non-profit organization	DIS_SO	Yes	2012	Yes	No	3.73	0 to 5	10.1371/journal.pone.0044120
NCT00883402		UK	University	On-going	2008		Cardiology/Vascular Diseases	Surgery	Y	na	Non-profit organization	Foundation	na
ISRCTN19652633	NCT00003016	UK	University	Completed	2004	2015	Oncology	Medicinal Product	Y	ni	Both	DIS_SO	Yes	2013	No	Yes	39.207	20 to 80	10.1016/S0140-6736(12)61963-1
ISRCTN46280267	NCT00974883	UK	University	Completed	2013	2014	Musculoskeletal	Surgery	Y	na	Non-profit organization	IPO	Yes	2017	No	No	3.47	0 to 5	10.1136/rmdopen-2016-000353
NCT02150031		Spain	University	Completed	2010	2012	Dental or Oral Health	Medicinal Product	Y	IV	Non-profit organization	I-FA, IPO	Yes	2015	Yes	Yes	4.411	0 to 5	10.1371/journal.pone.0124249
ISRCTN45894687	PRODEP	Spain	University	Completed	2007	2009	General Practice	Behavior	N	na	Non-profit organization	N-FA	Yes	2008	Yes	Yes	3.537	0 to 5	10.2165/00002018-200831040-00007
NCT02197351		USA	University	On-going	2014		Gastroenterology	Procedure	Y	na	Non-profit organization	NPO	na
NCT01745263	DO-HEALTH- FP5	Switzerland	University	On-going	2012		Eating habits	Nutrition	Y	na	Non-profit organization	I-FA, NPO, IPO	na
2015-002729-21	NCT02585258	The Netherlands	University	On-going	2016		Musculoskeletal	Medicinal Product	Y	IV	Non-profit organization	I-FA	na
NCT02995681		Canada	Other	On-going	2017		Pulmonary/Respiratory Diseases	Behavior	Y	na	Non-profit organization	NPO	na
ISRCTN12935478		Portugal	Other	Completed	2013	2015	Dental or Oral Health	Surgery	N	na	For-Profit organization		YES	2017	yes	yes	2.45	0 to 5	https://doi.org/10.1155/2017/8346496
